# Supplementary material for: Risk assessment of freezing injury during overwintering of wheat in the northern boundary of the Winter Wheat Region in China
Source: PeerJ. 2021 Sep 9;9:e12154. doi: 10.7717/peerj.12154 (PMC8435202; doi:10.7717/peerj.12154)
Supplement: Supplemental Information 1 — The daily meteorological data of Zunhua from 1956 to 2016, including daily maximum temperature, minimum temperature, average temperature and precipitation. This also includes the information of seven freezing disaster-causing factors and the dead tiller rate of the NWWVRT. For others, the FII values in Fig. 4 are also uploaded. [file peerj-09-12154-s001.zip]

Archive with 5 entries (4 files):
- Supplemental Files/
- Supplemental Files/Raw data in Fig.4.xlsx
- Supplemental Files/Raw data of meteorological information from 1956 to 2016.xlsx
- Supplemental Files/Raw data of seven disaster-causing factors.xlsx
- Supplemental Files/Raw data of varieties and dead tiller rate.xlsx
