# Supplementary material for: Risk assessment of freezing injury during overwintering of wheat in the northern boundary of the Winter Wheat Region in China
Source: PeerJ. 2021 Sep 9;9:e12154. doi: 10.7717/peerj.12154 (PMC8435202; doi:10.7717/peerj.12154)
Supplement: Supplemental Information 1 — The daily meteorological data of Zunhua from 1956 to 2016, including daily maximum temperature, minimum temperature, average temperature and precipitation. This also includes the information of seven freezing disaster-causing factors and the dead tiller rate of the NWWVRT. For others, the FII values in Fig. 4 are also uploaded. [file peerj-09-12154-s001.zip › Supplemental Files/Raw data in Fig.4.xlsx]

## Sheet: FII value
FII value from 1956 to 2016
Year interval	FII value
1956-1957	1.51286
1957-1958	1.30762
1958-1959	1.25342
1959-1960	1.21424
1960-1961	1.38138
1961-1962	1.16631
1962-1963	1.41991
1963-1964	1.40167
1964-1965	1.19576
1965-1966	1.22616
1966-1967	1.24148
1967-1968	1.53113
1968-1969	1.5663
1969-1970	1.41593
1970-1971	1.35745
1971-1972	1.26379
1972-1973	1.12815
1973-1974	1.09359
1974-1975	1.06811
1975-1976	1.25146
1976-1977	1.36898
1977-1978	0.923232
1978-1979	1.21846
1979-1980	1.17617
1980-1981	1.1972
1981-1982	1.09397
1982-1983	1.22644
1983-1984	1.1888
1984-1985	0.752646
1985-1986	1.24078
1986-1987	0.971239
1987-1988	0.848964
1988-1989	0.781511
1989-1990	0.867915
1990-1991	0.926077
1991-1992	0.818952
1992-1993	0.792678
1993-1994	0.823108
1994-1995	0.952818
1995-1996	1.07103
1996-1997	0.933626
1997-1998	0.775819
1998-1999	0.727624
1999-2000	0.946972
2000-2001	0.816318
2001-2002	0.750053
2002-2003	0.934382
2003-2004	0.699563
2004-2005	0.716343
2005-2006	0.816474
2006-2007	0.533955
2007-2008	0.612029
2008-2009	0.610619
2009-2010	0.962076
2010-2011	0.935082
2011-2012	0.69383
2012-2013	0.589333
2013-2014	0.600624
2014-2015	0.485252
2015-2016	0.832384
