# Supplementary material for: Risk assessment of freezing injury during overwintering of wheat in the northern boundary of the Winter Wheat Region in China
Source: PeerJ. 2021 Sep 9;9:e12154. doi: 10.7717/peerj.12154 (PMC8435202; doi:10.7717/peerj.12154)
Supplement: Supplemental Information 1 — The daily meteorological data of Zunhua from 1956 to 2016, including daily maximum temperature, minimum temperature, average temperature and precipitation. This also includes the information of seven freezing disaster-causing factors and the dead tiller rate of the NWWVRT. For others, the FII values in Fig. 4 are also uploaded. [file peerj-09-12154-s001.zip › Supplemental Files/Raw data of meteorological information from 1956 to 2016.xlsx]

## Sheet: Meteorological data of Zunhua
Meteorological data of Zunhua from 1956 to 2016
Year	Mon	Day	Mean Temperature/℃	Max Temperature/℃	Min Temperature/℃	Rainfall/mm
1956	1	1	-7.3	1.7	-13.1	0
1956	1	2	-7.5	1.4	-13.5	0
1956	1	3	-6.2	-0.2	-11.3	0
1956	1	4	-4.2	1.2	-9.6	0
1956	1	5	-6.3	-3.1	-8.4	0
1956	1	6	-11.2	-6	-14.4	0
1956	1	7	-10.8	-6.7	-13.6	0
1956	1	8	-12.1	-6.8	-16.9	0
1956	1	9	-10.4	-2.4	-18	0
1956	1	10	-8.1	-0.2	-15.8	0
1956	1	11	-5.9	1.5	-13.8	0
1956	1	12	-6.1	3.5	-13.7	0
1956	1	13	-5.4	1.8	-11.9	0
1956	1	14	-5.2	2.4	-11.4	0
1956	1	15	-7.3	-1.5	-13.7	0
1956	1	16	-3.7	0.8	-8.6	0
1956	1	17	-2.5	-0.5	-5.5	0
1956	1	18	-6.4	-1.7	-10.7	0
1956	1	19	-9.8	-4.7	-14.1	0
1956	1	20	-11	-5.4	-16.1	0
1956	1	21	-12	-5.4	-17.5	0
1956	1	22	-10.5	-2	-17.3	0
1956	1	23	-7.4	-0.5	-14.5	0
1956	1	24	-7.6	1.2	-16.3	0
1956	1	25	-7.8	0.8	-15.3	0
1956	1	26	-7.4	3.6	-16.9	0
1956	1	27	-2.6	7.2	-12.7	0
1956	1	28	-3.5	3.6	-11.8	0
1956	1	29	-3.1	9	-11.1	0
1956	1	30	-2.4	7.9	-10.5	0
1956	1	31	-1.7	2.1	-5.7	0
1956	2	1	-6.7	3.9	-13.3	0
1956	2	2	-3.8	6.6	-11.5	0
1956	2	3	-2.5	7.7	-9.8	0
1956	2	4	-2.7	6.4	-8.6	0
1956	2	5	-5.1	2.7	-10.7	0
1956	2	6	-2	7.3	-10	0
1956	2	7	-1.7	6.7	-8.9	0
1956	2	8	-3.9	0.2	-6.5	0
1956	2	9	-5.9	0	-10.7	0
1956	2	10	-6.3	-1.1	-11.3	0
1956	2	11	-7.4	0.6	-14.8	0
1956	2	12	-7.5	1.7	-14.5	0
1956	2	13	-6.7	1.9	-14.6	0
1956	2	14	-3.8	4.5	-10.8	0
1956	2	15	-6.2	2	-11.4	0
1956	2	16	-9.4	-2.7	-16.4	0
1956	2	17	-8.8	-1.7	-15.6	0
1956	2	18	-7.7	0.1	-15.9	0
1956	2	19	-7.3	3	-14.8	0
1956	2	20	-6.5	1.5	-14.5	0
1956	2	21	-4.8	2.7	-11	0
1956	2	22	-4.7	2.6	-10.1	0
1956	2	23	-4.6	3.4	-13.2	0
1956	2	24	-3.1	1.8	-8.3	0
1956	2	25	-2	0.2	-4.7	0
1956	2	26	-0.2	4.3	-5.1	0
1956	2	27	-3.7	0.1	-5.4	0
1956	2	28	-7.4	-2.5	-12.5	0
1956	2	29	-10.3	-2.5	-18	0
1956	3	1	-10.4	-0.8	-20.5	0
1956	3	2	-7.1	-3.5	-12.6	0
1956	3	3	-7.1	0.7	-14.4	0
1956	3	4	-4.4	-0.8	-8.8	0
1956	3	5	-2.5	0.1	-3.5	0
1956	3	6	-3.2	2.2	-8.8	0
1956	3	7	-3.1	2.1	-7.5	0
1956	3	8	-3.4	1.6	-8.6	0
1956	3	9	-0.9	5.3	-5.2	0
1956	3	10	-3.3	1.8	-4.8	0
1956	3	11	-5	0.4	-10.6	0
1956	3	12	-2.7	5.6	-8.8	0
1956	3	13	2.6	11.9	-3.2	0
1956	3	14	6.1	14.9	0.2	0
1956	3	15	6.8	11.5	1.4	0
1956	3	16	5.6	10.7	1.9	0
1956	3	17	5.3	8.2	-0.4	0
1956	3	18	4	9.6	-3.3	0
1956	3	19	2	9	-4	0
1956	3	20	4.8	9.8	-0.2	0
1956	3	21	7.4	15.5	1.8	0.05
1956	3	22	6.3	14	0.1	0
1956	3	23	5.8	15.5	-1.7	0
1956	3	24	6.7	9.6	4.1	0
1956	3	25	3.3	6.6	2.2	0
1956	3	26	1.4	6.2	-1.9	0
1956	3	27	1.8	7	-3.3	0
1956	3	28	6	13	1.9	0
1956	3	29	5.2	10.3	3.9	0.07
1956	3	30	4.9	9.9	-2.8	0
1956	3	31	2.1	8	-1.9	0
1956	4	1	2	5.6	0	0
1956	4	2	4.6	13.4	-3.1	0
1956	4	3	6.3	15.3	-1	0
1956	4	4	8.3	17.2	-0.2	0
1956	4	5	8.1	15.4	1.3	0
1956	4	6	8.9	14.5	4.6	0
1956	4	7	9.5	16.4	1.3	0
1956	4	8	10.7	19.3	-0.1	0
1956	4	9	10.7	19.7	2.1	0
1956	4	10	11.1	22.6	1.7	0
1956	4	11	11.9	18.6	7.7	0
1956	4	12	13.5	24.6	1	0
1956	4	13	18.1	30	4.5	0
1956	4	14	19.1	25.4	16.1	0
1956	4	15	13.6	20.2	7.6	0
1956	4	16	11.4	18.4	3.8	0
1956	4	17	9.2	16.6	1.5	0
1956	4	18	13.2	22.4	6.6	0
1956	4	19	11.7	20.7	2.2	0
1956	4	20	13.1	23.2	0	0
1956	4	21	15.5	24.1	6.9	0.15
1956	4	22	13.8	18.1	10.8	1.12
1956	4	23	12.3	16.6	8.5	1.14
1956	4	24	11.3	18.6	4.7	0
1956	4	25	12.4	16.9	9.5	0.01
1956	4	26	11.1	16.8	1.8	0
1956	4	27	10.3	19.5	0.8	0
1956	4	28	10.2	16.5	2.4	0
1956	4	29	11.4	19.8	1.4	0
1956	4	30	11.9	15.9	8.2	0
1956	5	1	11.6	17.4	5.1	0
1956	5	2	12.2	17.6	7.3	0
1956	5	3	12.8	18.8	5.1	0.23
1956	5	4	12.6	15.8	11.4	2.98
1956	5	5	14.2	20.6	7.4	0
1956	5	6	12.2	17.5	6.6	0
1956	5	7	15	23.3	6.5	0
1956	5	8	16.4	21.5	11.8	0
1956	5	9	16.6	24.2	12.6	0.25
1956	5	10	11.6	18.8	9.9	1.16
1956	5	11	12.3	18.1	5.4	0
1956	5	12	13.2	21.3	3.5	0
1956	5	13	16.5	24.3	5.4	0
1956	5	14	17.9	22.7	9.9	0
1956	5	15	17.6	23.8	8.2	0
1956	5	16	19.2	25.7	10.1	0
1956	5	17	21.9	26.3	16	0
1956	5	18	19	22.5	15.1	0
1956	5	19	20.3	26.6	9.8	0
1956	5	20	20	25.2	15.9	0
1956	5	21	21.5	29.5	16.7	0.05
1956	5	22	19.3	24.8	13.9	0
1956	5	23	16	20.1	12.4	0
1956	5	24	13.8	17.8	11.1	0
1956	5	25	17.4	28.5	7	0
1956	5	26	22.7	32	11.2	0
1956	5	27	23	31.5	13.3	0
1956	5	28	23.3	30.7	14.1	0
1956	5	29	22	28.2	14.4	0
1956	5	30	21.9	28.5	14.7	0
1956	5	31	19.6	24.7	17	1.01
1956	6	1	19	22.8	17.3	3.44
1956	6	2	19.7	22.1	17.1	5.5
1956	6	3	17.8	20.7	17	4.15
1956	6	4	19.7	26.2	16.5	1.41
1956	6	5	21.8	28.9	14.6	0.21
1956	6	6	24.5	31.7	17.4	0
1956	6	7	23.4	29	17.2	0
1956	6	8	25	30	20.5	0
1956	6	9	25	29	21.2	0
1956	6	10	22.5	26.7	19.3	0
1956	6	11	22.6	27.2	19.4	0
1956	6	12	23.2	30.7	17.7	0.15
1956	6	13	22	30.1	13.2	0.54
1956	6	14	24.3	33.9	13.7	0
1956	6	15	22	29.5	19	0.98
1956	6	16	18.9	20.8	17.3	3.15
1956	6	17	18.2	21	14.6	0
1956	6	18	19.5	25.1	14.2	0
1956	6	19	18.3	22.5	16.4	1.2
1956	6	20	22	29.4	14.9	0
1956	6	21	21.6	27.2	18.8	0.68
1956	6	22	22.1	27.3	18.1	0.07
1956	6	23	23.3	29.9	16.3	0
1956	6	24	23.7	28.6	19	0
1956	6	25	18.8	23.8	17.3	0.49
1956	6	26	19.4	24	16	0.64
1956	6	27	22.1	29.4	14.9	0
1956	6	28	22.7	26.7	18.4	0
1956	6	29	20.6	24	19.2	0.02
1956	6	30	21.5	27.6	16.7	0
1956	7	1	24.7	29.7	20.6	0
1956	7	2	25.4	30.2	21.4	0
1956	7	3	24.5	27.9	22	0
1956	7	4	21.4	24.7	20.7	0.85
1956	7	5	24.2	30.4	18.6	0
1956	7	6	26.6	30.8	19	0
1956	7	7	24.5	29.2	21.5	0.18
1956	7	8	24.5	29.7	19.5	0
1956	7	9	21.3	28.4	17	2.33
1956	7	10	23	30.7	15.8	0
1956	7	11	24.4	32	16.5	0
1956	7	12	25.1	31	19.3	0.14
1956	7	13	25.6	31.5	19.4	0
1956	7	14	22.3	29.6	16.9	5.99
1956	7	15	23.7	29.4	17.8	0.35
1956	7	16	25.7	30.8	20.1	0
1956	7	17	25.7	31.1	20.9	2.37
1956	7	18	22.5	25.8	20.7	0.56
1956	7	19	25.1	30.3	20.1	0
1956	7	20	27.2	32.5	20.8	0
1956	7	21	26	30.4	21	8.65
1956	7	22	27	32.1	22.7	0
1956	7	23	27.2	33.1	25	0.01
1956	7	24	25.9	30.1	22.3	1.55
1956	7	25	24.5	28	22.6	0.04
1956	7	26	24.8	29.1	22.2	0.17
1956	7	27	26.5	33.2	20.2	0
1956	7	28	28.9	34.2	23.5	0
1956	7	29	28.2	33.1	25.3	0
1956	7	30	25.5	29.5	21.9	1.87
1956	7	31	27.4	31.7	24	0
1956	8	1	25.5	30.5	22.9	0.55
1956	8	2	25.8	31.7	22.3	0.05
1956	8	3	25.7	28.2	24.2	3.29
1956	8	4	25.6	27.8	23.8	0.95
1956	8	5	25.6	27.6	24.2	0.35
1956	8	6	26.6	30.8	24.4	0.78
1956	8	7	29.6	33.4	26.4	0.12
1956	8	8	27.2	31.3	23	0.05
1956	8	9	27.1	32	23.7	0
1956	8	10	22.3	29.3	20.5	4.4
1956	8	11	22.3	29.3	15.3	0
1956	8	12	23.2	29.9	16	0
1956	8	13	24.1	32.7	16	0
1956	8	14	25.2	30.2	20.8	0
1956	8	15	19.5	24.3	18.1	4.58
1956	8	16	21.3	28.6	16.4	0
1956	8	17	22.6	28.5	16	0
1956	8	18	21.9	28.2	15.4	0
1956	8	19	22.4	28.2	19.3	0
1956	8	20	22.9	28.1	19.8	0
1956	8	21	21.4	26.8	18.3	4.37
1956	8	22	23.9	28.3	20.1	0
1956	8	23	21.8	27.8	17.3	0.87
1956	8	24	22.5	29.1	17.2	0
1956	8	25	21.1	28.6	14.2	0
1956	8	26	20.7	24.1	19	0.11
1956	8	27	19.5	24.4	16.1	0.04
1956	8	28	22.1	27.8	18	0
1956	8	29	23.4	29.2	18.2	0
1956	8	30	22	27.9	20.2	1.96
1956	8	31	21.4	28.8	15.6	1.32
1956	9	1	19.8	27.5	15.4	0.01
1956	9	2	21.7	28.6	16.8	0
1956	9	3	23.1	30.3	17.4	0
1956	9	4	22.6	26.7	21.1	1.26
1956	9	5	19.9	26.8	14	0
1956	9	6	17.9	27.5	10.3	0
1956	9	7	18.9	28.2	10.5	0
1956	9	8	20	30	11.3	0
1956	9	9	20.1	28	12.3	0
1956	9	10	18.8	25.7	12.3	0
1956	9	11	17.7	27.8	9.7	0
1956	9	12	19.1	28.6	11	0.01
1956	9	13	20.4	29.8	13.5	0
1956	9	14	22.3	30.7	15.3	0
1956	9	15	22.3	28.7	18.9	0
1956	9	16	19.6	24	17.4	0.14
1956	9	17	21.8	28.4	17.7	0.08
1956	9	18	20.9	27.9	17.8	1.92
1956	9	19	19.5	24.5	16.9	0.25
1956	9	20	17.5	24.5	11.6	0
1956	9	21	18.7	26.2	12.6	0
1956	9	22	20.8	27.1	15.7	0
1956	9	23	21.9	29.7	17	0
1956	9	24	18.8	23.7	16	0
1956	9	25	12.5	20.6	6.2	0
1956	9	26	11.5	22.4	2.4	0
1956	9	27	13.3	24.6	5.7	0
1956	9	28	17.4	26.7	9	0
1956	9	29	18.5	25.3	13.4	0
1956	9	30	19.2	25	15.8	0.09
1956	10	1	17.1	20.4	15.6	2.56
1956	10	2	12.9	16.2	9.6	0.25
1956	10	3	10	16.7	4.1	0
1956	10	4	12.6	20.7	5.9	0
1956	10	5	13	20	7.7	0
1956	10	6	15.5	19.7	12.6	0
1956	10	7	14	16.3	12.3	0.35
1956	10	8	15.3	23.6	10.5	0.03
1956	10	9	16	23.5	10.1	0
1956	10	10	10.5	19.9	6.4	0.54
1956	10	11	6.8	15.5	-1.2	0
1956	10	12	9.6	20.1	0.6	0
1956	10	13	10.8	21	3.4	0
1956	10	14	10.8	17.6	4.1	0
1956	10	15	10.2	18.6	3.3	0
1956	10	16	12.4	21.7	6	0
1956	10	17	12.9	22.5	5.9	0
1956	10	18	11.1	16.6	7.4	0
1956	10	19	6.5	12.5	0.7	0
1956	10	20	7.9	14.8	1.1	0
1956	10	21	9.2	16.7	3.2	0
1956	10	22	11.2	19.7	4.3	0
1956	10	23	9.9	15.6	4.4	0
1956	10	24	5.7	11.4	0.4	0
1956	10	25	4.4	13	-2.5	0.03
1956	10	26	7.4	14.3	1.9	0.11
1956	10	27	8.6	17.2	2.3	0
1956	10	28	11.9	19.6	5.7	0
1956	10	29	10.8	15.7	8.3	1.92
1956	10	30	6.7	14.2	0.9	0
1956	10	31	5.8	14.4	-0.6	0
1956	11	1	6.4	14.7	-0.2	0
1956	11	2	6.6	16.1	0.1	0
1956	11	3	5.4	9.8	1.7	0
1956	11	4	2.5	10.1	-3.5	0
1956	11	5	1	8.7	-5.2	0
1956	11	6	-0.1	6.5	-5.2	0
1956	11	7	1.9	11	-3.8	0
1956	11	8	3.4	8.5	-0.6	0
1956	11	9	4.1	7.8	2.1	0
1956	11	10	2.7	5.3	1.4	0
1956	11	11	0.4	4.7	-1.3	0
1956	11	12	-1.2	6.2	-7.5	0
1956	11	13	1.6	11.3	-6.4	0
1956	11	14	3.7	7.4	-0.2	0
1956	11	15	-1.5	4.5	-7.1	0
1956	11	16	-2.9	4.5	-8.8	0
1956	11	17	-2.7	-0.6	-5.9	0
1956	11	18	-2.2	-0.5	-4.2	0.02
1956	11	19	-2.3	5.4	-7.5	0
1956	11	20	-0.1	1.6	-2.9	0
1956	11	21	-3.1	0.5	-7.7	0
1956	11	22	-11.3	-2.4	-20.3	0
1956	11	23	-9.9	-2.3	-14.8	0
1956	11	24	-11.3	-1.7	-17.3	0
1956	11	25	-10.4	0.1	-16.6	0
1956	11	26	-4.8	3.4	-10.9	0
1956	11	27	-4.7	0.3	-11.4	0
1956	11	28	-4.3	0.8	-10.3	0
1956	11	29	-6.8	0.1	-10.5	0
1956	11	30	-8.3	-2.6	-14.5	0
1956	12	1	-6.9	-0.2	-12.8	0
1956	12	2	-5.7	1.4	-12	0
1956	12	3	-3.2	3.7	-9.9	0
1956	12	4	-3.7	4.3	-9	0
1956	12	5	-9.5	-2.6	-14.7	0
1956	12	6	-3.3	2.8	-8.9	0
1956	12	7	-7.8	-2.6	-13	0
1956	12	8	-11.3	-5.9	-15	0
1956	12	9	-11.6	-6.9	-13.7	0
1956	12	10	-11.8	-4.2	-16.8	0
1956	12	11	-9.7	-1.9	-15.4	0
1956	12	12	-9.1	-1.2	-15.9	0
1956	12	13	-11.8	-5.6	-15.5	0
1956	12	14	-13.1	-7.7	-17.3	0
1956	12	15	-12.8	-5.2	-17.9	0
1956	12	16	-8.1	-2.6	-15.3	0
1956	12	17	-9.1	-2.6	-15.4	0
1956	12	18	-10.2	-2	-15.4	0
1956	12	19	-10.4	-1.7	-15.9	0
1956	12	20	-8.9	0.2	-16.2	0
1956	12	21	-9.4	-3.2	-12.6	0
1956	12	22	-12	-3.1	-17.3	0
1956	12	23	-11.3	-2.6	-17.1	0
1956	12	24	-10.7	-2.9	-17.8	0
1956	12	25	-9.9	-1.2	-16.4	0
1956	12	26	-8.5	-2.4	-13.3	0
1956	12	27	-7.1	-0.3	-12.4	0
1956	12	28	-6	2.8	-12.8	0
1956	12	29	-7.8	0.2	-14.1	0
1956	12	30	-4.9	1.7	-10.4	0
1956	12	31	-4.8	1.6	-10.8	0
1957	1	1	-4.8	-0.6	-10.1	0
1957	1	2	-2	2.7	-4.8	0
1957	1	3	-5.2	-1	-7.3	0
1957	1	4	-9.1	-3.9	-14.3	0
1957	1	5	-11	-1.6	-17.3	0
1957	1	6	-8.2	-1.9	-13	0
1957	1	7	-10.9	0.3	-18.3	0
1957	1	8	-10.1	-5.3	-15.4	0
1957	1	9	-4.9	0.3	-8.8	0
1957	1	10	-6.1	2.4	-11.7	0
1957	1	11	-6.6	-2	-9.5	0
1957	1	12	-12.1	-6.2	-16.4	0
1957	1	13	-12.2	-6.7	-19	0
1957	1	14	-8.3	-7.2	-9.5	0
1957	1	15	-10.9	0.7	-17.8	0
1957	1	16	-7	2.6	-14.3	0
1957	1	17	-6.4	0.8	-12.4	0
1957	1	18	-9.4	-1	-15.4	0
1957	1	19	-8.8	-1.7	-16.3	0
1957	1	20	-8.2	0.3	-15.4	0
1957	1	21	-9.7	-0.7	-15.8	0
1957	1	22	-9	1.6	-16.9	0
1957	1	23	-7.4	5.9	-16.1	0
1957	1	24	-6.8	4	-14.6	0
1957	1	25	-3	0.2	-8	0
1957	1	26	-4.2	4.5	-9.8	0
1957	1	27	-4.1	2.2	-11.5	0
1957	1	28	-1.9	-0.9	-2.7	0
1957	1	29	-3.3	2.2	-7.3	0
1957	1	30	-5.8	-1.8	-8.4	0
1957	1	31	-8.8	-1.3	-15.2	0
1957	2	1	-7.4	-0.1	-13.3	0
1957	2	2	-6	-3.6	-8	0
1957	2	3	-5.8	-2.6	-8.4	0
1957	2	4	-8.4	-0.1	-16	0
1957	2	5	-6.8	-2.1	-11.5	0
1957	2	6	-6.9	-0.7	-10.3	0
1957	2	7	-8.6	-0.8	-15.6	0
1957	2	8	-10	-5.1	-13.1	0
1957	2	9	-12.7	-8	-15.7	0
1957	2	10	-10.7	-5.6	-16.3	0
1957	2	11	-11.2	-3	-19.3	0
1957	2	12	-8.7	-0.5	-17.6	0
1957	2	13	-8	0.6	-14.2	0
1957	2	14	-6.4	2.2	-13.5	0
1957	2	15	-8.8	-1.1	-16	0
1957	2	16	-8.8	-0.7	-16	0
1957	2	17	-7.2	-2.6	-11.3	0
1957	2	18	-8.5	-1.5	-15.8	0
1957	2	19	-7.7	0.9	-15.8	0
1957	2	20	-5.9	2.8	-14.1	0
1957	2	21	-6	3.7	-13.3	0
1957	2	22	-3	4.1	-11.9	0
1957	2	23	-5.4	-0.1	-10.3	0
1957	2	24	-6.4	-4.9	-7.4	0
1957	2	25	-8.2	-2.3	-13	0
1957	2	26	-5.4	2.8	-11.7	0
1957	2	27	-3.8	4.2	-10.6	0
1957	2	28	-3.8	2.8	-9.3	0
1957	3	1	-3.7	-1.4	-4.2	0
1957	3	2	-1.4	0.9	-3.4	0
1957	3	3	-3.7	-0.1	-8.8	0
1957	3	4	-6.6	-0.7	-13.5	0
1957	3	5	-6.9	1.5	-16.1	0
1957	3	6	-4.5	1.8	-10.4	0
1957	3	7	-1.9	1.5	-7.2	0
1957	3	8	-4.2	-0.3	-8	0
1957	3	9	-4.9	-1.5	-6.8	0
1957	3	10	-6.5	-2.8	-10.4	0
1957	3	11	-5.9	-2.6	-9.6	0
1957	3	12	-6.6	-1.7	-12.3	0
1957	3	13	-3.4	1.9	-7.2	0
1957	3	14	-1.1	4.1	-4.7	0
1957	3	15	-1.3	2	-3.1	0
1957	3	16	1.2	3.4	-0.2	0
1957	3	17	1.1	2.6	-0.1	0.01
1957	3	18	4.4	12.8	-1.2	0.01
1957	3	19	4.9	11.6	-0.7	0
1957	3	20	5.1	16.7	-1.7	0
1957	3	21	3	9.9	-0.1	0
1957	3	22	-0.3	2.6	-2.1	0
1957	3	23	3.6	10.6	-0.7	0
1957	3	24	4.2	8.8	1.6	0
1957	3	25	1.5	10.1	-4.9	0
1957	3	26	2.3	10.2	-5.3	0
1957	3	27	5.9	16.6	-3.1	0
1957	3	28	7.1	16.9	-1	0
1957	3	29	7.4	14.2	0.5	0
1957	3	30	3.9	11.9	-3.9	0
1957	3	31	2.8	10.6	-3.6	0
1957	4	1	4.2	10.1	-1.8	0
1957	4	2	5.2	14.1	-4.9	0
1957	4	3	8.2	19.9	-3	0
1957	4	4	12.9	20.9	5.3	0
1957	4	5	11.9	20.9	3	0
1957	4	6	13.2	23.6	4.5	0
1957	4	7	14.3	23.4	4.3	0
1957	4	8	12.7	19.8	7.2	0.6
1957	4	9	2.2	7.6	-0.1	0
1957	4	10	3.3	4.9	-0.1	0
1957	4	11	6.7	17.1	-0.9	0
1957	4	12	8.6	17.3	-0.8	0
1957	4	13	9	13.7	0.4	0
1957	4	14	8.9	17.6	-1.8	0
1957	4	15	10.2	17.2	4.4	0.03
1957	4	16	13.2	23.9	3.6	0
1957	4	17	13.2	20	5.6	0.02
1957	4	18	14.6	21.6	10.4	0.91
1957	4	19	12.3	16.1	10.1	0
1957	4	20	12.8	19.2	5.1	0
1957	4	21	15.1	24.7	7.3	0
1957	4	22	16.3	22.6	11.5	0
1957	4	23	16.7	24.5	9.1	0
1957	4	24	13.3	19.6	11.8	0.6
1957	4	25	13.2	21.6	3.7	0
1957	4	26	16.4	23.7	9.2	0
1957	4	27	14.9	24	4.4	0
1957	4	28	17	23.6	8.8	0
1957	4	29	13.9	19.8	11.3	0.5
1957	4	30	14.4	23.5	6.9	0
1957	5	1	15.7	22	9.4	0
1957	5	2	13.8	21	7.3	0
1957	5	3	14.5	20.8	5.8	0
1957	5	4	16.8	21.6	11.4	0
1957	5	5	18.5	25.4	7.6	0
1957	5	6	17.4	26.5	6.5	0
1957	5	7	18.9	29.5	6.3	0
1957	5	8	18.5	28.5	6.8	0
1957	5	9	19.8	24.6	13.9	0
1957	5	10	18.9	24.5	14.7	0.36
1957	5	11	16.4	22.7	7.4	0
1957	5	12	14.9	23.6	3	0
1957	5	13	20.5	28.7	9.3	0
1957	5	14	21.3	32.7	6.7	0
1957	5	15	22.3	31.7	9.2	0
1957	5	16	22.9	27.1	16.8	0
1957	5	17	20.3	28.3	12.2	0
1957	5	18	22	27.2	10.8	0
1957	5	19	20.4	30.2	9.2	0
1957	5	20	23.2	32.8	11.3	0
1957	5	21	22.5	30.2	12.2	0
1957	5	22	19.3	25.5	16.3	0.38
1957	5	23	19.3	23.6	15.4	0.01
1957	5	24	21	28.7	11	0
1957	5	25	24.1	32.7	13.6	0
1957	5	26	21.3	29.3	17.5	0.01
1957	5	27	20.8	27.7	11.7	0
1957	5	28	21.3	28	13.1	0
1957	5	29	22.2	34	10.5	0
1957	5	30	19.4	28	11	0.3
1957	5	31	18.4	24.9	11	0.02
1957	6	1	20.4	27.4	11.8	0
1957	6	2	19.8	27.5	10.8	0
1957	6	3	20.5	28.7	12.1	0
1957	6	4	16.3	23.1	14.1	0.8
1957	6	5	17.1	18.1	16.3	1.15
1957	6	6	19.7	26.6	14.5	0.06
1957	6	7	21.6	29.2	15.9	0.71
1957	6	8	20.1	27.8	14.8	0.29
1957	6	9	18	20.5	15.4	0.04
1957	6	10	18.1	22.9	13.9	0
1957	6	11	18	25.2	10.3	0
1957	6	12	22	28.5	16.8	0
1957	6	13	22.4	29.3	16.2	0
1957	6	14	19.5	24.6	17.6	4.11
1957	6	15	18.8	21.3	17.3	6.49
1957	6	16	20.4	24.9	15.5	0.1
1957	6	17	21.5	26.1	17.8	0
1957	6	18	24	28.8	17.9	0
1957	6	19	26.4	32.6	20.9	0
1957	6	20	25.6	31	17.2	0
1957	6	21	23.3	30.4	18.5	0.12
1957	6	22	22	28.4	15.8	0
1957	6	23	22.9	31.5	13.6	0.14
1957	6	24	24.5	30.5	18.5	0
1957	6	25	26.9	32.4	19.3	0
1957	6	26	25.7	29.6	22.9	0
1957	6	27	26.7	32.5	18.6	0
1957	6	28	27.8	33.6	20.1	0
1957	6	29	27.7	34.7	18.8	0
1957	6	30	26.5	31.8	21.7	0
1957	7	1	22.2	28	18.9	1.1
1957	7	2	22.8	29.1	17.2	0.43
1957	7	3	24.3	29.1	16.8	0
1957	7	4	25.6	32.6	17.4	0
1957	7	5	25.1	29.8	19.7	0
1957	7	6	25.6	31.9	21.6	0
1957	7	7	26.2	31.5	22.3	0
1957	7	8	24.1	28.6	20.4	0
1957	7	9	23.1	27.3	20.6	0.12
1957	7	10	22.9	25.5	21.2	0
1957	7	11	23.3	28.2	19.1	3.04
1957	7	12	25.5	30.1	22.2	0
1957	7	13	25.5	30	21	2.73
1957	7	14	25.2	31.1	18.5	0
1957	7	15	23.9	30.4	19.3	1.15
1957	7	16	24.4	27.4	22	0
1957	7	17	26	31.5	22.4	0
1957	7	18	23.4	28.1	20.8	0
1957	7	19	23.1	28.5	19.2	0
1957	7	20	24.3	30.3	17.4	0
1957	7	21	23.8	29.2	17.5	0
1957	7	22	26.7	32.6	20	0
1957	7	23	25.6	30.4	22.8	0
1957	7	24	25.3	28.9	23	0.22
1957	7	25	24.6	29.7	21.4	0
1957	7	26	23	27.7	20.2	2.42
1957	7	27	21.4	27.5	16.8	0.1
1957	7	28	24.8	29.7	20.4	0
1957	7	29	25.8	31.6	20.9	0
1957	7	30	25.4	30.8	19.2	0
1957	7	31	25.4	32	18.9	0
1957	8	1	25.5	31.3	18.9	0
1957	8	2	25	33.1	20.9	0.14
1957	8	3	25.5	31.2	20	0.03
1957	8	4	22.7	27.1	19.8	3.19
1957	8	5	24.2	29.1	19.7	0
1957	8	6	25	30.6	19.5	0
1957	8	7	24.5	29.8	21.2	1.04
1957	8	8	27.1	31.6	23.3	0.02
1957	8	9	26.3	32.2	21.2	0
1957	8	10	24.9	29.6	20.5	1.55
1957	8	11	25.4	30.4	21.6	0
1957	8	12	23.2	29.9	18.5	1.08
1957	8	13	25.7	31.5	19.8	0
1957	8	14	24.5	27.7	21.6	0.29
1957	8	15	25.2	29.5	21.8	0
1957	8	16	24.5	31.3	20.3	1.68
1957	8	17	23	27.2	18.7	0.73
1957	8	18	21.4	26.8	18.4	2.25
1957	8	19	22.8	29.9	17	0.02
1957	8	20	24.5	29.1	20	1.51
1957	8	21	23.3	29.4	18.1	0
1957	8	22	24.5	31.3	17.8	0
1957	8	23	24.4	28.1	22.6	0.07
1957	8	24	24.4	30.9	19.7	0
1957	8	25	21.4	25.4	19.1	0.01
1957	8	26	22.3	25.6	19.8	1.1
1957	8	27	24.1	29.7	19.3	2.39
1957	8	28	22.5	25.3	20.6	0
1957	8	29	19.6	22.3	18	0.5
1957	8	30	19.5	23.1	15.7	0.06
1957	8	31	16.5	24.9	8.8	0
1957	9	1	17.7	25.6	9.9	0
1957	9	2	18.9	28.4	10.7	0
1957	9	3	19.5	26.3	11.9	0
1957	9	4	16.5	21.5	15.6	0.49
1957	9	5	17.1	26	10.8	0
1957	9	6	17.7	27.2	8.3	0
1957	9	7	19.7	24.1	13.5	0
1957	9	8	16	25.3	7.4	0
1957	9	9	16.8	25.2	7.7	0
1957	9	10	16.7	25.7	7.7	0
1957	9	11	16.8	23.2	9.2	0.05
1957	9	12	16.4	25.9	6.4	0
1957	9	13	16.1	25.1	7.8	0
1957	9	14	17.1	25.8	11.5	0
1957	9	15	19.5	27.9	12.1	0
1957	9	16	18	25.2	13.2	0.38
1957	9	17	16	24.8	7.9	0
1957	9	18	17.1	28.4	7.2	0
1957	9	19	15.7	23.3	11.5	0
1957	9	20	18.3	29.6	9	0
1957	9	21	19.1	29.4	10.3	0
1957	9	22	21.3	29.6	13.9	0
1957	9	23	16	24.5	13	2.49
1957	9	24	11.7	17.8	3.8	0
1957	9	25	10.9	20.6	3	0
1957	9	26	10.4	17.9	2.2	0
1957	9	27	14.4	22.7	8	0
1957	9	28	14.9	22.6	8.5	0
1957	9	29	12.6	18.6	5.1	0
1957	9	30	13.2	19.2	5	0
1957	10	1	16.4	24.6	8.3	0
1957	10	2	15.9	27.1	8	0
1957	10	3	15	23.1	8.5	0
1957	10	4	15.5	23.9	8.9	0
1957	10	5	13.7	18.3	10.4	0.01
1957	10	6	10	21.5	1.2	0
1957	10	7	11.8	24.4	2.6	0
1957	10	8	12.8	23.1	4.4	0
1957	10	9	12.6	21	5	0
1957	10	10	13.5	24.2	5.4	0
1957	10	11	15.3	24.1	7.5	0
1957	10	12	13.6	24.5	5.1	0
1957	10	13	14.4	26.8	5.6	0
1957	10	14	15.3	24.8	7	0
1957	10	15	17.7	26.4	9.7	0
1957	10	16	12.4	23.5	9.5	0
1957	10	17	5.8	14.2	-2.2	0
1957	10	18	7	16.2	-1.3	0
1957	10	19	8.3	16.2	2.4	0
1957	10	20	7.2	19.1	-1.6	0
1957	10	21	8.4	19	-1	0
1957	10	22	8.7	15.6	3.8	0
1957	10	23	6.3	14.2	-2.5	0
1957	10	24	6.4	18	-2.1	0
1957	10	25	10.4	20.5	1.5	0
1957	10	26	11.6	20.4	4.7	0
1957	10	27	10	16.1	3.7	0
1957	10	28	6.6	13.1	2.2	0
1957	10	29	4.5	12.2	-3	0
1957	10	30	2.7	13.6	-5.5	0
1957	10	31	5.6	18.2	-4.2	0
1957	11	1	7.7	19.1	-1.2	0
1957	11	2	7.9	15.9	1.9	0.77
1957	11	3	6.8	16.5	0.1	0.15
1957	11	4	5.6	16.2	-1.7	0
1957	11	5	5.9	15.9	-1.1	0
1957	11	6	5.3	13.8	-1.7	0
1957	11	7	4.6	14.8	-3.4	0
1957	11	8	6.3	15.7	0.1	0
1957	11	9	8.4	15.6	2.1	0
1957	11	10	8.6	17.9	3.3	0
1957	11	11	6.2	12.7	1.9	0
1957	11	12	4.6	15.2	-4	0
1957	11	13	4.3	14	-3.6	0
1957	11	14	4.1	15.5	-2.4	0
1957	11	15	7	17.6	-0.7	0
1957	11	16	7.6	16.8	2.2	0
1957	11	17	6.6	19.3	-2.3	0
1957	11	18	8	19.8	-1.4	0
1957	11	19	2	12.6	-2.3	0
1957	11	20	-1.6	9.2	-9.1	0
1957	11	21	1.5	11.2	-5.6	0
1957	11	22	5.6	7.3	0.8	0
1957	11	23	0.6	4.5	-0.9	0
1957	11	24	0.5	2.8	-1.4	0
1957	11	25	2.1	5.2	-0.3	0
1957	11	26	3.1	4.7	2.3	0
1957	11	27	-0.2	5	-5.4	0
1957	11	28	-4.1	2.1	-9.3	0
1957	11	29	-4.2	2.6	-8.9	0
1957	11	30	-2.3	5.8	-9.5	0
1957	12	1	-2.1	3	-5.7	0
1957	12	2	-5.6	2.2	-10.3	0
1957	12	3	-5.7	2.6	-11.7	0
1957	12	4	-3.5	2.7	-8.5	0
1957	12	5	-5.8	4	-12.6	0
1957	12	6	-3.7	6.1	-10.6	0
1957	12	7	-0.7	6.9	-5.7	0
1957	12	8	-2.7	4.8	-9.2	0
1957	12	9	-5.1	4.9	-12.6	0
1957	12	10	-2.1	6.3	-10.2	0
1957	12	11	-1.1	5.6	-6.7	0
1957	12	12	1.2	8	-3	0
1957	12	13	-0.1	5.5	-6.6	0
1957	12	14	-3.9	5.8	-10.8	0
1957	12	15	-2.6	7.6	-10.8	0
1957	12	16	-2.6	5.6	-8	0
1957	12	17	-4.8	3	-8.6	0
1957	12	18	-8	-1.6	-14.5	0
1957	12	19	-7.3	0.4	-14.9	0
1957	12	20	-7.3	3.6	-15.3	0
1957	12	21	-6.7	1.9	-13.1	0
1957	12	22	-5.7	2.7	-11.3	0
1957	12	23	-7.1	2.2	-13	0
1957	12	24	-1.7	2	-8.2	0
1957	12	25	-3.2	3.5	-9.3	0
1957	12	26	-4.1	7.1	-12.5	0
1957	12	27	-1.9	4.8	-7.4	0
1957	12	28	-4.1	1.6	-9.4	0
1957	12	29	-7.2	-3.3	-9.9	0
1957	12	30	-10.9	-0.8	-17.3	0
1957	12	31	-6.3	1.3	-12.1	0
1958	1	1	-4.7	1.5	-10.2	0
1958	1	2	-7.4	-3	-11	0
1958	1	3	-9	1.6	-18.1	0
1958	1	4	-1.4	5.2	-7.7	0
1958	1	5	-3.4	7.6	-11.7	0
1958	1	6	-0.8	8.4	-9.4	0
1958	1	7	-2.9	9.1	-12.2	0
1958	1	8	-2.8	7.7	-10.7	0
1958	1	9	-4	3.4	-9.9	0
1958	1	10	-5.7	2.6	-12.5	0
1958	1	11	-2	-0.2	-3.8	0
1958	1	12	-0.7	1.6	-2	0
1958	1	13	-6.3	-2	-7.6	0
1958	1	14	-11.1	-7	-13.8	0
1958	1	15	-17	-12.8	-21.7	0
1958	1	16	-14.2	-8.2	-21.2	0
1958	1	17	-14.4	-5.2	-21.2	0
1958	1	18	-12.5	-2.4	-20.2	0
1958	1	19	-8.2	-3.9	-14.5	0
1958	1	20	-5.5	-1.9	-8.3	0
1958	1	21	-9.8	-3	-17.4	0
1958	1	22	-10.2	-7	-12.8	0
1958	1	23	-11.3	-1.1	-19.2	0
1958	1	24	-7.5	4	-16.3	0
1958	1	25	-5.4	2.4	-13.1	0
1958	1	26	-5.3	0.1	-10.7	0
1958	1	27	-7.6	1.4	-17.3	0
1958	1	28	-6.4	-0.1	-11.3	0
1958	1	29	-6.9	-1.2	-13	0
1958	1	30	-8.7	0.4	-19.3	0
1958	1	31	-7.2	4	-16.3	0
1958	2	1	-7.5	3.5	-16	0
1958	2	2	-7	4.1	-15.3	0
1958	2	3	-5.2	3	-11.9	0
1958	2	4	-6.6	2.3	-14.1	0
1958	2	5	-4.3	4.9	-10.8	0
1958	2	6	-1.5	7.3	-7.7	0
1958	2	7	-4.9	5.7	-12.4	0
1958	2	8	-1.8	6.8	-11	0
1958	2	9	-5.3	4.6	-13.2	0
1958	2	10	-5.1	1.9	-11	0
1958	2	11	-6.7	-2.3	-10.4	0
1958	2	12	-7.2	1.2	-16.7	0
1958	2	13	-6.4	4.4	-14.2	0
1958	2	14	-3.4	9	-13.8	0
1958	2	15	-1.6	6	-9.8	0
1958	2	16	-5.2	3.9	-11.7	0
1958	2	17	-4.3	7.4	-12.4	0
1958	2	18	-1.9	4.3	-10.2	0
1958	2	19	-4.8	4.4	-12.1	0
1958	2	20	-2.5	8.9	-11.4	0
1958	2	21	-0.7	4.1	-5.8	0
1958	2	22	2.4	9.4	-3.5	0
1958	2	23	-0.7	4.3	-3.4	0
1958	2	24	-1.3	7.4	-7.1	0
1958	2	25	-0.4	4.7	-3.6	0
1958	2	26	-6.1	0.8	-11.9	0
1958	2	27	-6.3	1.1	-13.3	0
1958	2	28	-5.2	4.7	-12.7	0
1958	3	1	-4.6	0.3	-9.8	0
1958	3	2	-7.3	-0.2	-13.8	0
1958	3	3	-3.8	10.1	-14	0
1958	3	4	1	13.7	-10	0
1958	3	5	0.5	8.5	-6.8	0
1958	3	6	-0.4	4.7	-3.3	0
1958	3	7	1.6	11.1	-5.4	0
1958	3	8	2.7	15.8	-7.8	0
1958	3	9	4.8	17.8	-6.9	0
1958	3	10	6.3	17.2	-5.3	0
1958	3	11	6.9	18.2	-4.7	0
1958	3	12	4.5	12.1	-1.4	0.07
1958	3	13	5.4	10.5	3	0
1958	3	14	1.2	6.9	-6.8	0
1958	3	15	1.8	9.6	-6.4	0
1958	3	16	4.1	10.2	-1.9	0
1958	3	17	1.2	5.8	-2.1	0
1958	3	18	-1.3	2.2	-6.8	0
1958	3	19	0.9	7.2	-6.7	0
1958	3	20	3.5	14.9	-4	0
1958	3	21	7.9	17	1.6	0
1958	3	22	7.3	17.9	-0.4	0
1958	3	23	10.7	13.4	7.3	0
1958	3	24	5.7	10.3	4.5	0.21
1958	3	25	6.6	13.5	2.6	0.08
1958	3	26	1.3	8.1	-0.4	0
1958	3	27	-2.7	1	-6.2	0
1958	3	28	-4.4	4.2	-13	0
1958	3	29	-0.1	9.9	-8.5	0
1958	3	30	0.9	9.4	-7.9	0
1958	3	31	7	16.4	-0.1	0
1958	4	1	6.6	16.8	-2.7	0
1958	4	2	9.8	20.4	-0.5	0
1958	4	3	10.9	19.6	2.3	0
1958	4	4	11.4	17.1	6.5	0
1958	4	5	13.1	19.2	7.5	0
1958	4	6	10	18.4	4.3	0
1958	4	7	3.8	10.5	-2.3	0.03
1958	4	8	7.9	17.9	-1.6	0
1958	4	9	9.5	16.8	-0.1	0
1958	4	10	8.6	17.6	0.5	0
1958	4	11	8.7	15.1	1.6	0
1958	4	12	7.6	14.1	0.9	0
1958	4	13	9.9	18.4	-1.4	0
1958	4	14	10.4	18.3	-1.1	0
1958	4	15	13.4	23.9	4.4	0
1958	4	16	15.5	23.4	2.9	0
1958	4	17	14.7	20.5	9	0
1958	4	18	12.4	21	2.4	0
1958	4	19	14.3	21.5	8.6	0.02
1958	4	20	16.6	24.3	11	0
1958	4	21	17.6	25.3	5.3	0.06
1958	4	22	16.7	26.2	7.6	0
1958	4	23	19.8	24.1	15.4	0
1958	4	24	12.6	21.8	8.5	1.08
1958	4	25	12.4	18.7	6.8	0
1958	4	26	13	16.7	9.1	0
1958	4	27	13.4	24	1.6	0
1958	4	28	16.7	21.9	8.4	0
1958	4	29	16.5	22	11.4	0
1958	4	30	17.4	25.2	10	0
1958	5	1	16	20	9.8	0
1958	5	2	11.7	19.8	4	0
1958	5	3	14.2	23	4.6	0
1958	5	4	16.1	23.3	4.9	0
1958	5	5	13.3	18.9	12	0.03
1958	5	6	16.5	24.6	10.4	0.05
1958	5	7	16.8	24.4	9.6	0
1958	5	8	19.3	27.4	12.8	0
1958	5	9	15.8	22.7	12.7	1.04
1958	5	10	12.5	16	8.6	0.63
1958	5	11	13.6	20.8	5.9	0
1958	5	12	15.9	25.5	5.6	0
1958	5	13	17.7	24.8	9.9	0
1958	5	14	16.1	21.8	8.3	0
1958	5	15	16.1	22.1	8.6	0
1958	5	16	18.5	27.4	7.3	0
1958	5	17	18.3	25.2	10.1	0.03
1958	5	18	19.3	27.7	12.6	3.06
1958	5	19	18.6	27.2	13.8	0.65
1958	5	20	21.5	26.9	16	0.21
1958	5	21	20.3	25.4	17.9	0.92
1958	5	22	16.3	20	11.8	0.07
1958	5	23	15.8	20.2	11.8	0
1958	5	24	21.1	31.5	8.4	0
1958	5	25	23.1	32.5	11.8	0.05
1958	5	26	25.8	33.7	16.7	0
1958	5	27	26.6	35.9	15.5	0
1958	5	28	27.7	36.3	18.6	0
1958	5	29	27.8	35.5	18.8	0
1958	5	30	23.4	31.2	20.8	0.03
1958	5	31	22	27.2	18.3	0.01
1958	6	1	23.2	29.2	15.9	0
1958	6	2	22.2	29.5	17.8	0.53
1958	6	3	21.7	29.6	11.1	0
1958	6	4	22.7	29.1	13.8	0
1958	6	5	24.4	31.8	17.4	0
1958	6	6	22.7	29.5	15.3	0
1958	6	7	22.8	30.5	13.8	0
1958	6	8	24.8	30.7	17.7	0
1958	6	9	20.9	27.9	16.6	0.34
1958	6	10	22.4	29.3	16.6	0.18
1958	6	11	23.4	30.3	15.6	0
1958	6	12	24.5	30.8	17.4	0
1958	6	13	23	28.7	16.4	0.11
1958	6	14	22.1	27.9	13.3	0
1958	6	15	19.8	25.3	14.8	0.85
1958	6	16	23.8	32.7	12.8	0
1958	6	17	26.8	34.6	17.3	0
1958	6	18	24.4	29.8	18.9	0
1958	6	19	25.8	32.5	20.8	0
1958	6	20	25.8	32.1	19.7	0
1958	6	21	21.8	28.9	19.4	0.22
1958	6	22	24.3	29.2	17.4	0
1958	6	23	24.8	32.4	17.2	0
1958	6	24	28	35.6	19	0
1958	6	25	26.5	32.1	23.2	0
1958	6	26	26.9	32.8	21.6	0
1958	6	27	26.2	35.2	18.5	0.51
1958	6	28	28.7	38.7	20.8	0.46
1958	6	29	26.6	32.4	19.8	0
1958	6	30	25.6	29.8	21.3	2.89
1958	7	1	25.8	31.1	20.2	0
1958	7	2	25.4	28.9	22.2	0
1958	7	3	28.5	35.9	23.4	0
1958	7	4	29.2	33.8	23.4	0
1958	7	5	26.5	33	20.9	0
1958	7	6	27.4	32.7	23.8	0
1958	7	7	26.1	32.1	21.5	0.27
1958	7	8	27.3	35.4	16.4	0
1958	7	9	29.4	37.2	22	0
1958	7	10	29.4	35.6	24	0
1958	7	11	22.8	30.4	19.6	5.11
1958	7	12	22.4	24.4	20.3	2.06
1958	7	13	24.3	28.2	22.1	0.16
1958	7	14	23.2	25.3	22.1	19.02
1958	7	15	24.9	27.7	22.6	10.09
1958	7	16	25.9	30.2	23.2	0.01
1958	7	17	27.1	31.7	23.3	0
1958	7	18	27.5	32.1	22.8	0
1958	7	19	29.2	34.3	24.1	0
1958	7	20	29.6	33.8	24.9	0
1958	7	21	29.5	34.5	24.8	0
1958	7	22	25.1	31.2	22.4	2.52
1958	7	23	26	29.6	23	0
1958	7	24	24.5	27.6	22.3	0.27
1958	7	25	25.3	31.7	18.6	0
1958	7	26	24.2	28.4	21.7	0.14
1958	7	27	24.9	29.4	21.5	2.56
1958	7	28	27.4	33.5	22.9	0.02
1958	7	29	27.1	32.6	21.4	0.03
1958	7	30	23.4	28.5	19.5	1.93
1958	7	31	23.8	29.4	17.3	0
1958	8	1	25.6	30.4	19.7	0
1958	8	2	23.7	27.5	21.4	0.05
1958	8	3	20.2	23.1	17.4	2.86
1958	8	4	24	28.2	20.4	0
1958	8	5	25.9	31.4	20.2	0
1958	8	6	26.5	31.1	22.2	0
1958	8	7	27	31.1	24.1	0
1958	8	8	28.3	33.3	24.9	0.26
1958	8	9	26.1	31.2	23.2	2.35
1958	8	10	23	28.4	16.2	0
1958	8	11	22.6	28.6	16.9	0
1958	8	12	22.9	28	18.7	0
1958	8	13	22.9	28.7	17	0
1958	8	14	22.5	30.3	14.1	0
1958	8	15	23.4	29.9	16.8	0
1958	8	16	24.2	31	19.2	0.01
1958	8	17	24.9	28.4	19.8	0
1958	8	18	24.1	30.3	20.4	1.11
1958	8	19	24.6	31	17.5	0
1958	8	20	22.5	28.2	16.5	0
1958	8	21	24	31.9	15.3	0
1958	8	22	23.5	29.4	16.8	0
1958	8	23	22.2	29.1	14.8	0
1958	8	24	22	28.8	15.6	0
1958	8	25	22.5	29.2	15.7	0
1958	8	26	22.9	30.1	18.2	0.02
1958	8	27	22.7	29.4	16.8	0
1958	8	28	21.9	26.3	19.4	0
1958	8	29	20.7	25.4	18.1	0.22
1958	8	30	20.9	27.5	14.7	0.3
1958	8	31	21.4	29.3	13.9	0
1958	9	1	22.1	29.5	15.5	0
1958	9	2	20	24.4	17.7	1.43
1958	9	3	21	26.8	17.4	1.35
1958	9	4	22.1	28.5	18.3	0
1958	9	5	21.4	28.8	14.3	0
1958	9	6	21.1	28.1	14	0
1958	9	7	21.6	28.7	15.2	0
1958	9	8	23.1	30.6	15.4	0
1958	9	9	22.9	30.6	16.4	0
1958	9	10	23.6	29.8	18.1	0
1958	9	11	22.7	30.1	15.6	0
1958	9	12	22.4	29.8	15.9	0
1958	9	13	22.2	27.4	19	0
1958	9	14	18.4	23.6	16.7	4.55
1958	9	15	18.7	24.5	14.9	0
1958	9	16	16.3	21.3	11.4	0
1958	9	17	17.3	25	10.3	0
1958	9	18	16.8	25.6	9.3	0
1958	9	19	16.8	22.5	10.8	0
1958	9	20	18.3	23.8	14.3	0
1958	9	21	20.1	24.9	15.5	0
1958	9	22	21.6	27.2	17.3	0
1958	9	23	20.5	27.4	16.8	0
1958	9	24	18.5	25.5	12.1	0
1958	9	25	20	28.2	13.3	0
1958	9	26	20.8	28	14.3	0
1958	9	27	15.3	23.2	11.3	0.7
1958	9	28	11	17.2	4.2	0
1958	9	29	11.9	21.7	2.9	0
1958	9	30	14.1	22.6	6.8	0
1958	10	1	13.1	18	7.6	0.04
1958	10	2	10.5	21.1	1.5	0
1958	10	3	12.4	23.8	4.4	0
1958	10	4	13.6	23.1	6.6	0
1958	10	5	14.2	23.9	6.4	0
1958	10	6	13.4	22.5	5.7	0
1958	10	7	14.2	23.2	7	0
1958	10	8	15.9	25	8.3	0
1958	10	9	17	24.7	10.3	0.07
1958	10	10	17.3	22.4	15	0.02
1958	10	11	14.8	19.5	11.4	0.23
1958	10	12	14.2	18	12	0
1958	10	13	9.5	13.6	7.9	0.09
1958	10	14	8.5	12	5.3	0
1958	10	15	6.1	15	-1.2	0
1958	10	16	5.6	12.4	-1	0
1958	10	17	9.4	18.1	2.5	0
1958	10	18	10.5	20.6	2.8	0
1958	10	19	11.9	20.8	4.6	0
1958	10	20	13	17.2	8.1	0
1958	10	21	6.2	15.2	3.2	0.36
1958	10	22	4.7	15.5	-3.5	0
1958	10	23	6.7	16.3	-1.8	0
1958	10	24	7.8	19.1	0.5	0
1958	10	25	7.9	12.9	5	0
1958	10	26	3.3	10.1	-5.1	0
1958	10	27	5	17.1	-1.8	0
1958	10	28	7	18.1	-1.5	0
1958	10	29	9	14.8	1	0
1958	10	30	5.9	16.5	-3.1	0
1958	10	31	6.2	17.1	-1.3	0
1958	11	1	9.5	17.2	4	0
1958	11	2	6.1	15.1	-1.4	0
1958	11	3	6.6	13.5	0.1	0
1958	11	4	8	11.2	6.4	0
1958	11	5	5.3	9.4	2.9	0.09
1958	11	6	4.3	13.2	0	0
1958	11	7	2.2	11.9	-4.7	0
1958	11	8	3.9	11.7	-2.9	0
1958	11	9	8.3	12.9	6.4	0.18
1958	11	10	3.8	9.5	-0.9	0
1958	11	11	3.5	9.9	-2	0
1958	11	12	1.8	6.5	-2.4	0.02
1958	11	13	2.8	8.6	-1.4	0
1958	11	14	1.8	8.2	-1.9	0
1958	11	15	-1.4	9.5	-8.7	0
1958	11	16	0.8	11.2	-7	0
1958	11	17	0.4	10.6	-7	0
1958	11	18	0.6	7.6	-6.9	0
1958	11	19	-1	8.8	-7.8	0
1958	11	20	0.4	10.5	-6.1	0
1958	11	21	0.1	12.4	-7.5	0
1958	11	22	1.3	10.4	-6	0
1958	11	23	-0.2	11.7	-7.9	0
1958	11	24	-0.4	7	-6.9	0
1958	11	25	1	10.9	-6.4	0
1958	11	26	0.3	10	-6.9	0
1958	11	27	-0.5	8	-7.6	0
1958	11	28	-0.7	6.8	-7.2	0
1958	11	29	2	8.9	-4.1	0
1958	11	30	-0.6	11.6	-8.4	0
1958	12	1	-0.1	12	-7.8	0
1958	12	2	-0.4	9.4	-7.3	0
1958	12	3	2.4	11.1	-3.4	0
1958	12	4	-0.1	11.3	-7.8	0
1958	12	5	-0.8	10.5	-7.8	0
1958	12	6	-0.6	6.7	-6.3	0
1958	12	7	1.3	7.8	-1.5	0
1958	12	8	0.7	10.2	-6.9	0
1958	12	9	1.5	8	-5.6	0
1958	12	10	-1	11	-8.1	0
1958	12	11	2	13.9	-6.9	0
1958	12	12	-1.6	6.7	-7.1	0
1958	12	13	-1.6	2.5	-7	0
1958	12	14	0.6	4.8	-2.2	0
1958	12	15	-4	3.5	-8.3	0
1958	12	16	-3.3	4.4	-8.5	0
1958	12	17	-0.9	1.6	-4.8	0
1958	12	18	-1.4	0.8	-2.9	0
1958	12	19	-3.4	3.5	-7.9	0
1958	12	20	-3.5	6.1	-10	0
1958	12	21	-2.8	6.7	-9.1	0
1958	12	22	-0.4	8.7	-8.3	0
1958	12	23	-1.9	9.4	-8.9	0
1958	12	24	-3	3.9	-9.5	0
1958	12	25	-0.8	4	-3.1	0
1958	12	26	-2.1	0.6	-5.3	0
1958	12	27	-4.5	0.1	-8.7	0
1958	12	28	-6.6	0.1	-13.8	0
1958	12	29	-3.2	2.1	-6.3	0
1958	12	30	-5.4	0.9	-8.8	0
1958	12	31	-12.2	-6	-17.4	0
1959	1	1	-11	-3.1	-16.1	0
1959	1	2	-7.5	-4.5	-12.7	0
1959	1	3	-10.9	-4.7	-15	0
1959	1	4	-14	-11.2	-17.9	0
1959	1	5	-14.8	-6.5	-21.4	0
1959	1	6	-12.5	-1.7	-20.1	0
1959	1	7	-9	-0.4	-14.9	0
1959	1	8	-7.2	0.6	-12.1	0
1959	1	9	-5.8	-3.8	-10.3	0
1959	1	10	-9.9	-3.5	-16.6	0
1959	1	11	-7.4	1.5	-13.6	0
1959	1	12	-6.4	1.9	-13.7	0
1959	1	13	-7.9	0.7	-16.4	0
1959	1	14	-8.2	0.2	-15.2	0
1959	1	15	-7.8	0.8	-10.8	0
1959	1	16	-12	-8.4	-15.4	0
1959	1	17	-12.3	-4.1	-20.9	0
1959	1	18	-8	0.5	-16.7	0
1959	1	19	-7.6	4.4	-16.4	0
1959	1	20	-5.1	5.8	-14.5	0
1959	1	21	-4.6	2.3	-11.9	0
1959	1	22	-6.1	8.5	-15.2	0
1959	1	23	-3.9	7.7	-12.6	0
1959	1	24	-1.1	9.7	-9.8	0
1959	1	25	-3.4	4.2	-11.3	0
1959	1	26	-3.4	4.2	-11.1	0
1959	1	27	-3.2	4	-10.8	0
1959	1	28	-4.4	4.6	-10.9	0
1959	1	29	-3.3	0.7	-10.5	0
1959	1	30	-7.1	3.8	-16.3	0
1959	1	31	-3.8	7.5	-12.9	0
1959	2	1	-3.7	-0.7	-6.8	0
1959	2	2	-1.4	4.8	-3.4	0
1959	2	3	-0.7	11.5	-9.5	0
1959	2	4	3	10	-4.1	0
1959	2	5	3	8.4	0.1	0
1959	2	6	0.3	6.1	-3.5	0
1959	2	7	-3.3	2.1	-9.9	0
1959	2	8	-2.3	7.4	-9.9	0
1959	2	9	-2.5	4.4	-10.3	0
1959	2	10	-4.9	3.7	-11.6	0
1959	2	11	-3.8	5.2	-10.4	0
1959	2	12	-2.6	3.8	-8.9	0
1959	2	13	2.1	4.4	-0.1	0
1959	2	14	2	7.5	-2.9	0
1959	2	15	1.8	7.5	-2.6	0
1959	2	16	1	9.8	-5.4	0
1959	2	17	-2.8	5.3	-9.2	0
1959	2	18	-2.3	6.1	-11	0
1959	2	19	-0.4	8.3	-6.9	0
1959	2	20	-1.4	7.9	-9.2	0
1959	2	21	-3.5	6.7	-10.8	0
1959	2	22	-2.2	7.4	-10.4	0
1959	2	23	-2.9	5.1	-10.3	0
1959	2	24	-2.9	2.2	-8.5	0
1959	2	25	-0.7	0.9	-2.1	0
1959	2	26	-5.7	2.6	-12.9	0
1959	2	27	-2.7	5.2	-10.2	0
1959	2	28	-1.9	2.8	-5.7	0
1959	3	1	-1.7	6	-8.9	0
1959	3	2	0.3	5.6	-4.7	0
1959	3	3	-0.7	8.4	-7.7	0
1959	3	4	4.6	14.2	-4.2	0
1959	3	5	5.3	9.5	3.2	0.22
1959	3	6	5.2	10.4	2.9	0
1959	3	7	3.9	12.3	-3.6	0
1959	3	8	4.7	15.2	-3	0
1959	3	9	1.8	6.4	-1.5	0.14
1959	3	10	1.8	6.7	-1.5	0
1959	3	11	1.4	8.4	-3.8	0
1959	3	12	1.3	9.3	-6.9	0
1959	3	13	2.2	12.6	-5.8	0
1959	3	14	4.6	12.6	-2.5	0
1959	3	15	7	13.2	1.4	0
1959	3	16	6.5	16.5	-3.5	0
1959	3	17	8.4	19.5	-0.5	0
1959	3	18	11	17	5.4	0
1959	3	19	10.6	15.3	7.8	0
1959	3	20	6.5	10.9	5.1	0.77
1959	3	21	5.6	11.6	3.6	0.47
1959	3	22	7.2	15.9	0	0
1959	3	23	9.4	17.5	1.4	0
1959	3	24	8.9	17	1.3	0
1959	3	25	13	19.5	4.9	0
1959	3	26	10.6	18.6	1.7	0
1959	3	27	10.7	19.1	1.9	0
1959	3	28	12.9	16.4	10.6	0
1959	3	29	10.3	15.9	4.8	0
1959	3	30	9.3	17.8	0	0
1959	3	31	8.8	19.1	-1.3	0
1959	4	1	9.2	18.2	0	0
1959	4	2	13	19.9	4	0
1959	4	3	11.7	16.4	7.1	0
1959	4	4	10.4	15.5	4.9	0
1959	4	5	11.9	20	0.2	0
1959	4	6	13.4	19.7	5	0
1959	4	7	12.9	19.8	4.9	0
1959	4	8	10.1	15.4	6.4	0.04
1959	4	9	12.2	19.1	3.9	0
1959	4	10	11.3	16.3	6.1	0
1959	4	11	9.4	18.7	1.4	0
1959	4	12	12	16.1	6.8	0
1959	4	13	11.5	19.8	-1.6	0
1959	4	14	13.7	22.7	3.4	0
1959	4	15	11.9	20.6	8.1	0.63
1959	4	16	9.1	14	2.5	0
1959	4	17	10.5	18.2	0.2	0
1959	4	18	14.1	24.5	3.2	0
1959	4	19	18	27.5	10.8	0
1959	4	20	18.6	23.6	14.6	0
1959	4	21	9.3	19.6	5.9	1.26
1959	4	22	9.6	17.8	-0.5	0
1959	4	23	15.6	24.6	6.8	0
1959	4	24	14.4	20.7	10.4	0
1959	4	25	11.4	17.2	5.6	0
1959	4	26	12.3	19.3	2.3	0
1959	4	27	13.1	22.3	2.2	0
1959	4	28	16.1	24.4	5	0
1959	4	29	16.9	23.4	10	0
1959	4	30	18.3	24.3	12.9	0
1959	5	1	17.5	24.5	10.4	0.06
1959	5	2	15.7	22.2	14.1	0.19
1959	5	3	17.4	25.6	10	0
1959	5	4	20	24.4	15.9	0
1959	5	5	17.3	24.4	8.3	0
1959	5	6	17.5	26.6	5.9	0
1959	5	7	17.5	26	7.6	0
1959	5	8	18.5	24.6	10.9	0
1959	5	9	18.5	25.2	9.9	0
1959	5	10	17.2	23.6	12.9	0.39
1959	5	11	17.8	25.2	9.2	0
1959	5	12	20.2	27.2	8.4	0
1959	5	13	21.5	31.5	9.9	0
1959	5	14	21.6	30.5	11.4	0
1959	5	15	21.8	29	11.9	0
1959	5	16	22.1	30	13.4	0
1959	5	17	22.7	29	16.9	0
1959	5	18	21.7	30.6	9.4	0
1959	5	19	21.7	29.7	12.7	0
1959	5	20	17	24.9	12.2	0.37
1959	5	21	17.1	26	8.7	0.22
1959	5	22	21.8	32.5	8.2	0
1959	5	23	22.5	29.4	12.4	0
1959	5	24	22.2	29.1	13.4	0
1959	5	25	26.3	34.5	16.2	0
1959	5	26	25.4	32.2	18.5	0
1959	5	27	24.3	33.7	11.4	0
1959	5	28	24.2	33.5	16	0
1959	5	29	26.2	35.4	14.4	0
1959	5	30	22.2	31.5	17.5	0
1959	5	31	20.1	27.2	10.5	0
1959	6	1	21.5	30.4	10	0
1959	6	2	25.4	33.5	17	0
1959	6	3	22.8	27.4	18.6	0
1959	6	4	22.2	28.8	17.7	0
1959	6	5	20.3	24.7	16.3	0
1959	6	6	18.6	23.5	13.3	0
1959	6	7	21	28.7	11.7	0.46
1959	6	8	22.4	29.5	15.7	3.51
1959	6	9	21.2	24.7	18	0
1959	6	10	21.4	29.4	13.8	0
1959	6	11	20.8	26.7	15.1	0.04
1959	6	12	21.6	29.6	15.4	1.4
1959	6	13	23.9	31.3	14.6	0
1959	6	14	26.3	34.5	15.4	0
1959	6	15	26.6	33.3	19	0
1959	6	16	25.2	30.9	18.8	0
1959	6	17	25.1	31.8	20.1	0
1959	6	18	20.2	24.5	13.6	3.25
1959	6	19	21.9	27.7	15.2	0.25
1959	6	20	23.7	30	17.2	0
1959	6	21	21.7	27.4	15.8	1.7
1959	6	22	23.2	31	16	0.05
1959	6	23	23.8	28.7	19.8	0.13
1959	6	24	25.3	31.4	18.6	0.02
1959	6	25	27.4	34.2	20.5	0
1959	6	26	28.6	35.7	22.3	0
1959	6	27	22.9	26.9	18.3	11.65
1959	6	28	24.4	30	18.4	0
1959	6	29	25.4	31.2	20	0
1959	6	30	24.6	29.7	20	0.64
1959	7	1	21.1	24.1	20.1	4.45
1959	7	2	23	26.9	19.5	0.18
1959	7	3	23.6	28	20.9	0.35
1959	7	4	24.6	28.8	20.8	0
1959	7	5	23.1	28.7	19.4	1.1
1959	7	6	24.4	29.5	19	0.63
1959	7	7	24.6	30	19.5	0
1959	7	8	23.6	27	19.8	0
1959	7	9	22.7	26.5	18.4	0.59
1959	7	10	26.9	31	21.5	0
1959	7	11	26.6	32	24	0.38
1959	7	12	24.9	28.2	22.9	0.11
1959	7	13	23.4	30.3	19.9	2.59
1959	7	14	24.9	30.8	19.2	0.03
1959	7	15	24.5	28	20.6	0.07
1959	7	16	22.3	25.9	20.6	9.4
1959	7	17	23.5	28.2	17	0.05
1959	7	18	24.4	30.5	16.9	0
1959	7	19	26.6	31.1	22.6	0
1959	7	20	25.4	28.8	22.4	0
1959	7	21	24.2	27.7	22.6	9.91
1959	7	22	26.1	29.7	23.4	15.04
1959	7	23	27.8	34.6	22.4	0.02
1959	7	24	26.4	30.3	21.9	0
1959	7	25	25.7	31.1	19.9	0
1959	7	26	27.6	33.1	22	0
1959	7	27	26.4	30.1	22.4	1.37
1959	7	28	28.6	33.3	25.1	0.51
1959	7	29	27.6	35	23.9	2.22
1959	7	30	27.4	32.3	23.3	0.32
1959	7	31	26	30.8	22.8	5.54
1959	8	1	27.3	34.3	22.3	5.12
1959	8	2	26.1	31.3	21.3	0.93
1959	8	3	25.9	29.2	22.8	1.49
1959	8	4	25.4	28.9	23.1	2.98
1959	8	5	24.8	27.5	22.4	2.92
1959	8	6	25.7	30	21.4	0
1959	8	7	23.6	27	20.9	0.85
1959	8	8	22.8	27	20.4	0.09
1959	8	9	24.6	30.3	17.7	0
1959	8	10	24.7	30.7	19.9	0.34
1959	8	11	25.2	30.4	19.8	0
1959	8	12	24.4	28	19.9	0.71
1959	8	13	23.6	27.2	21.3	0
1959	8	14	20.5	22.9	19.2	1.64
1959	8	15	23.5	29.5	18.7	0.01
1959	8	16	23.2	28.4	19.7	0
1959	8	17	23.5	28.3	18	0.26
1959	8	18	22.9	26.9	21.7	6.16
1959	8	19	25.9	31.7	21	1.51
1959	8	20	23.3	26.9	22.3	0.4
1959	8	21	24.8	30.8	18.9	0
1959	8	22	25.9	31.4	20.8	0
1959	8	23	26.7	31	20.7	0
1959	8	24	26.3	32.4	20.1	0
1959	8	25	25.5	30.6	20.8	0.01
1959	8	26	25.3	30.4	19.9	0
1959	8	27	23.1	31	16.8	0.62
1959	8	28	24.4	32.7	16.8	0
1959	8	29	22.9	28.8	18	0
1959	8	30	24.8	30.6	20.9	1.79
1959	8	31	25.1	30	17.5	0
1959	9	1	23.3	31.1	16.6	0
1959	9	2	23.4	30.7	16	0
1959	9	3	23.3	30.2	18.4	0
1959	9	4	21.9	29	15.3	0
1959	9	5	21	29.1	14.5	0
1959	9	6	21.4	27	17.6	0
1959	9	7	19.8	23.5	15.4	1.55
1959	9	8	14.3	19.6	10.1	0.12
1959	9	9	16.9	25.5	9.2	0
1959	9	10	18.5	25.8	12.7	0.18
1959	9	11	19.6	28.1	12.4	0
1959	9	12	21.1	28.8	13.4	0
1959	9	13	21.5	29.9	14.9	0
1959	9	14	21	26.5	15.1	0
1959	9	15	19.6	25.9	17.1	1.36
1959	9	16	16.9	25	8.9	0
1959	9	17	15.8	20.4	12.6	0.19
1959	9	18	17.1	23.9	12.6	0
1959	9	19	15.5	25	6.9	0
1959	9	20	15.7	24.9	7.9	0
1959	9	21	17.7	22.7	15.3	0.19
1959	9	22	18.5	24	15.7	0.15
1959	9	23	15.6	24.5	8	0
1959	9	24	16.7	24.7	8.1	0
1959	9	25	16.5	20.5	14.4	0.27
1959	9	26	16.5	20.7	13.9	0.09
1959	9	27	17.2	24.1	13.2	0
1959	9	28	15.8	24.2	8.5	0.01
1959	9	29	15.5	24	8.1	0
1959	9	30	17.3	22.9	13.6	0.72
1959	10	1	17	24.9	8.3	0
1959	10	2	14.6	19.2	12.9	2.4
1959	10	3	14.3	24.5	5.5	0
1959	10	4	15.1	24.6	8	0
1959	10	5	16.6	25.8	9.4	0
1959	10	6	17	25.7	10.8	0
1959	10	7	18.5	25.5	12	0
1959	10	8	15.4	21.3	10.3	0
1959	10	9	17.4	21.5	15.3	0.03
1959	10	10	15.3	22.3	10.2	0
1959	10	11	13.6	20	7.1	0
1959	10	12	9.9	16.7	3.6	0
1959	10	13	9.1	18.6	1.4	0
1959	10	14	10.2	19.3	2.6	0
1959	10	15	12.5	21.7	5.6	0
1959	10	16	13.4	21	7.7	0
1959	10	17	14.3	20.8	10.1	2.18
1959	10	18	13.1	21.5	7	0
1959	10	19	13.7	21.2	7	0
1959	10	20	14.6	23.1	9.4	0
1959	10	21	14.9	23.9	8.8	0
1959	10	22	15.4	20.1	10.4	0
1959	10	23	10.9	17.4	7.5	0.09
1959	10	24	7.9	14.9	2.1	0
1959	10	25	7.9	18.3	0.9	0
1959	10	26	8.2	17	0.8	0
1959	10	27	8.3	17.1	2.6	0
1959	10	28	10.2	14.3	8	0
1959	10	29	6.4	16.6	-1.7	0
1959	10	30	6.3	16.1	-0.5	0
1959	10	31	7.5	10.1	4	0.3
1959	11	1	10.9	16.9	7.1	0
1959	11	2	9	13.5	4.5	0
1959	11	3	6.2	15.2	-0.1	0
1959	11	4	5.8	9.9	1.9	0.33
1959	11	5	6	11.5	2.3	0.02
1959	11	6	3.9	11.9	-1.7	0
1959	11	7	4.4	10.2	1.8	0
1959	11	8	-1.7	3.1	-4.4	0
1959	11	9	-2.1	5.3	-6.9	0
1959	11	10	-0.6	7.8	-6.7	0
1959	11	11	1	8.8	-3.9	0
1959	11	12	-1	5.4	-4	0
1959	11	13	-1.3	8.1	-7.9	0
1959	11	14	-0.6	5.5	-5.3	0
1959	11	15	1.7	10.2	-4.3	0
1959	11	16	1.2	8.6	-4.3	0
1959	11	17	2.1	6.5	-2	0.01
1959	11	18	3.4	7.1	-0.3	0
1959	11	19	0.1	6.8	-4.7	0
1959	11	20	1.9	7	-1.9	0
1959	11	21	-2	2.4	-5.8	0
1959	11	22	-1.7	0.6	-3.3	0
1959	11	23	0.7	4.7	-1.8	0
1959	11	24	-4.6	0.3	-8.4	0
1959	11	25	-5.4	2.2	-11	0
1959	11	26	-3.7	5.1	-9.5	0
1959	11	27	-2.9	4.7	-8.6	0
1959	11	28	1.5	9.2	-3.1	0
1959	11	29	1.9	6.6	-3.4	0
1959	11	30	5.1	11.3	1.1	0
1959	12	1	3.2	6.1	0.6	0
1959	12	2	-0.1	8.2	-5.6	0
1959	12	3	0.6	7.8	-4	0
1959	12	4	-1.4	5.5	-5.8	0
1959	12	5	-1.6	6.2	-5.3	0
1959	12	6	-2.9	5.2	-7.7	0
1959	12	7	-2.1	6.7	-7.3	0
1959	12	8	-1.5	6.9	-6.8	0
1959	12	9	0.4	7.3	-4.8	0.02
1959	12	10	-0.2	2.3	-2	0
1959	12	11	1.1	7.3	-2.3	0
1959	12	12	-1.5	2.2	-4.4	0
1959	12	13	-1.3	5.2	-5.3	0
1959	12	14	-2.1	1	-4.4	0
1959	12	15	-5.5	-1.6	-7.1	0
1959	12	16	-8.3	-4	-11.9	0
1959	12	17	-11.3	-3.7	-16.6	0
1959	12	18	-7.9	-5	-12.8	0
1959	12	19	-4.7	-1.2	-7.3	0
1959	12	20	-8.3	-0.7	-14.8	0
1959	12	21	-6.3	0.8	-14.1	0
1959	12	22	-5.6	0.7	-10.3	0
1959	12	23	-3.5	0.4	-8.6	0
1959	12	24	-8	-0.7	-14.3	0
1959	12	25	-7.9	3.1	-15.7	0
1959	12	26	-5.8	4	-13.1	0
1959	12	27	-6.5	4.1	-13.7	0
1959	12	28	-4.5	0.3	-10.3	0
1959	12	29	-6.9	0	-13	0
1959	12	30	-5.4	-1.2	-9.7	0
1959	12	31	-6	1.8	-13.4	0
1960	1	1	-6.5	1.5	-13.8	0
1960	1	2	-6.4	3.6	-12.9	0
1960	1	3	-4.2	4.3	-10.3	0
1960	1	4	-2.7	4.6	-7.6	0
1960	1	5	-7.1	-2.6	-11.3	0
1960	1	6	-8.7	1.5	-16.5	0
1960	1	7	-6.2	0.4	-13.4	0
1960	1	8	-5.1	1.9	-11.7	0
1960	1	9	-5.5	5.8	-12.1	0
1960	1	10	-4	4.9	-11.8	0
1960	1	11	-6.6	0	-13.6	0
1960	1	12	-6.4	0.1	-12.8	0
1960	1	13	-4.3	2.2	-8.3	0
1960	1	14	-5.7	0.9	-10.3	0
1960	1	15	-8	-5.3	-8.8	0
1960	1	16	-13.1	-6.5	-17	0
1960	1	17	-9.1	-3.5	-16.3	0
1960	1	18	-6.1	-1.5	-8.7	0
1960	1	19	-7.2	-4.6	-9.4	0
1960	1	20	-8.2	-1.7	-12.9	0
1960	1	21	-10.7	-6.3	-14	0
1960	1	22	-14.2	-8.7	-18.8	0
1960	1	23	-15.8	-7	-21.9	0
1960	1	24	-13.4	-3.8	-20.5	0
1960	1	25	-11.8	-3.3	-20.4	0
1960	1	26	-12.4	-7.9	-19.8	0
1960	1	27	-12.7	-4.9	-21.2	0
1960	1	28	-13.1	-4.1	-20.2	0
1960	1	29	-10.8	0.8	-19.8	0
1960	1	30	-7.5	2.6	-15.8	0
1960	1	31	-3.4	4.5	-8.8	0
1960	2	1	-5	5.4	-13.4	0
1960	2	2	-4.1	4.8	-10.7	0
1960	2	3	-1.5	8	-7.8	0
1960	2	4	-2.5	7.5	-8.8	0
1960	2	5	-2	8.6	-9.8	0
1960	2	6	1.6	14.1	-6.8	0
1960	2	7	-1.1	5.6	-6.2	0
1960	2	8	-1	6.7	-6.6	0
1960	2	9	-2.5	5	-8.8	0
1960	2	10	-3.4	3.3	-7.8	0
1960	2	11	-2.4	1.6	-4.3	0
1960	2	12	-4.9	3	-13	0
1960	2	13	0.8	9.4	-8.3	0
1960	2	14	-1.9	8.1	-9	0
1960	2	15	-1.9	5.4	-9.2	0
1960	2	16	1.8	10	-5.8	0
1960	2	17	-0.2	5.3	-6.3	0
1960	2	18	-1.8	9.5	-10.8	0
1960	2	19	1.8	14.3	-8	0
1960	2	20	3.2	10.5	0.2	0
1960	2	21	-0.8	8.5	-9.3	0
1960	2	22	0.6	12	-7.3	0
1960	2	23	2	11.5	-5.6	0
1960	2	24	3.9	15.8	-4.4	0
1960	2	25	1.4	10.7	-3.8	0
1960	2	26	0.4	10.1	-5.8	0
1960	2	27	0	10.6	-8.8	0
1960	2	28	2.1	12.7	-5.7	0
1960	2	29	4.4	12.4	-1.8	0
1960	3	1	2.8	10.7	-3.4	0
1960	3	2	-0.2	6	-4.6	0
1960	3	3	-0.4	5.1	-4.9	0
1960	3	4	0.4	2.8	-2	0.01
1960	3	5	3.2	10.1	0	0.38
1960	3	6	4.7	10.5	-0.3	0
1960	3	7	2.8	8.9	-2.4	0
1960	3	8	5.3	11.9	1.4	0.02
1960	3	9	3.2	10.9	-4.4	0
1960	3	10	6.3	15.7	-1.9	0
1960	3	11	5.5	11.5	-0.2	0
1960	3	12	-0.6	5.7	-4.6	0
1960	3	13	0.2	7.9	-8.2	0
1960	3	14	3.9	13.9	-4.9	0
1960	3	15	4.1	12.6	-3.9	0
1960	3	16	5.8	12.3	2.4	0
1960	3	17	5	13.5	-2.9	0
1960	3	18	5.6	15.3	-1.9	0
1960	3	19	7.2	11.3	3.4	0
1960	3	20	7.2	14.7	5.3	0
1960	3	21	5.3	12	-0.9	0
1960	3	22	5.3	12.1	-1.4	0
1960	3	23	6.1	11.7	3.6	0
1960	3	24	2.6	7.6	-2	0
1960	3	25	5	13	0.1	0
1960	3	26	5.4	11.6	-3.6	0
1960	3	27	6.1	15.2	-3.9	0
1960	3	28	11.6	21.8	2.8	0
1960	3	29	11.5	13.6	10.2	0
1960	3	30	6.8	13.6	1.8	0
1960	3	31	5.8	12.7	-0.4	0
1960	4	1	4.9	14.2	-5	0
1960	4	2	7.4	18.4	-2.3	0
1960	4	3	9.6	19.7	-1.6	0
1960	4	4	8.7	14.4	3.8	0
1960	4	5	10.6	22.9	-2	0
1960	4	6	10	20.4	2.5	0
1960	4	7	6.6	13.5	-0.8	0
1960	4	8	8.8	18.9	-2.5	0
1960	4	9	12.9	20	4	0
1960	4	10	9.4	17.5	3.5	0
1960	4	11	8.1	16.9	-0.7	0
1960	4	12	10.8	15.6	5.2	0
1960	4	13	9.4	16.8	5	0.62
1960	4	14	11.3	19.9	2.2	0
1960	4	15	10.2	16	6	0
1960	4	16	9.4	15	2.2	0
1960	4	17	10.9	20.4	-1	0
1960	4	18	12.9	22.3	3.9	0.44
1960	4	19	14	20.1	9.8	0.02
1960	4	20	13.6	23.7	2.5	0
1960	4	21	16.9	27.5	6	0
1960	4	22	17.8	27.3	7.5	0
1960	4	23	19.4	28.1	11.5	0
1960	4	24	19.3	26.7	13	0
1960	4	25	17.8	24.4	12	0
1960	4	26	14.4	19.5	11.2	0
1960	4	27	14.4	21.7	6	0
1960	4	28	15.6	26.5	4	0
1960	4	29	18.9	29.3	9.7	0
1960	4	30	15.6	22.8	10.5	0
1960	5	1	15.2	24.1	4	0
1960	5	2	18.9	28	9	0
1960	5	3	22.1	27.5	18.2	0
1960	5	4	16.3	22.2	12.3	0
1960	5	5	13.7	20.3	6	0
1960	5	6	14.3	19.9	7.5	0
1960	5	7	13.5	20.3	4	0
1960	5	8	14.6	19.7	6.7	0
1960	5	9	15.1	22.2	9.5	0
1960	5	10	14.5	19.9	11.9	0
1960	5	11	17.9	26.3	12.8	0
1960	5	12	20	26.8	11.5	0
1960	5	13	18	25.6	10	0
1960	5	14	14.9	20.2	13.5	0.48
1960	5	15	17.6	24.9	10.5	0.07
1960	5	16	16.9	24.7	7.2	0
1960	5	17	15.7	22	11.3	0.6
1960	5	18	19.4	26.5	9.5	0
1960	5	19	15.5	24.1	7.4	0
1960	5	20	17.8	25.5	8.3	0
1960	5	21	20.1	30.4	8.9	0
1960	5	22	27.2	34.9	12.5	0
1960	5	23	26.1	32.6	15.4	0
1960	5	24	23.5	31.8	13	0
1960	5	25	22	30.5	11.5	0
1960	5	26	21	28.2	17	1.5
1960	5	27	18.9	24.3	15.9	0.35
1960	5	28	22.3	28.7	12	0
1960	5	29	21.1	28.2	11.7	0
1960	5	30	20.6	30.3	10.5	0
1960	5	31	19	24	12.6	0
1960	6	1	21.5	29	14.2	0.04
1960	6	2	23.8	29.7	17.2	0.01
1960	6	3	22.5	27.7	18.2	0
1960	6	4	22.4	32.6	10.9	0
1960	6	5	24.2	30.6	14.4	0
1960	6	6	24.1	31.4	16.6	0
1960	6	7	25.5	33.5	17.2	0
1960	6	8	26	34.2	19.1	0
1960	6	9	23.4	30	19.3	0.04
1960	6	10	21.4	24.5	18.8	0.19
1960	6	11	22.4	28.5	17.2	0
1960	6	12	21.1	26.7	17.4	0.14
1960	6	13	22.4	29.8	14.4	0.1
1960	6	14	22.9	32.2	15.8	0.54
1960	6	15	23.9	29.9	16.9	0
1960	6	16	25	32.1	17.6	0
1960	6	17	26.6	32.5	19.7	0
1960	6	18	27.8	34	21.9	0.12
1960	6	19	25.8	34.8	17.9	1.14
1960	6	20	27.4	32.7	22.8	0
1960	6	21	25	31.6	20.9	0.01
1960	6	22	25.9	34.4	14.1	0
1960	6	23	28.5	36.3	18.9	0
1960	6	24	26.3	33.1	22.4	0
1960	6	25	22.4	26.7	21.3	0.86
1960	6	26	25.3	31.2	19.9	0.07
1960	6	27	23.7	29	19.9	7.09
1960	6	28	22.8	28.3	18.5	0.13
1960	6	29	26.4	35	17.8	0
1960	6	30	28.1	36.4	21.4	0
1960	7	1	27.4	33.2	21.8	0
1960	7	2	26.1	31.5	21.8	0
1960	7	3	27.5	34	22.1	0
1960	7	4	28.6	34.2	22.5	0
1960	7	5	28.1	35.3	21.2	0.71
1960	7	6	24.3	30.6	22.6	3.82
1960	7	7	26.8	33.7	20.1	0
1960	7	8	24.4	30.3	19.5	0
1960	7	9	24.7	32.4	16.6	0
1960	7	10	26.5	32.5	21.3	0
1960	7	11	25.6	29.8	20.2	0
1960	7	12	24.4	29.7	20.9	0.2
1960	7	13	25.8	31.2	22.5	0.49
1960	7	14	27.7	33.5	22.6	0
1960	7	15	24.4	29.6	23.3	3.98
1960	7	16	24.5	29.8	21.9	9.77
1960	7	17	26.8	31.2	21.1	0.11
1960	7	18	28.1	33.9	23.2	0.08
1960	7	19	27.8	32	24.4	1.38
1960	7	20	26.9	32.4	24.6	1.16
1960	7	21	26.9	31.4	24.1	0.39
1960	7	22	27	30.5	23.9	0
1960	7	23	24	27.1	21.6	0.24
1960	7	24	25.3	31	19.1	0
1960	7	25	24.1	30	18.9	1.4
1960	7	26	25.6	30.9	20.5	0
1960	7	27	25.3	29.8	20.9	0
1960	7	28	24	25.7	22.7	0.77
1960	7	29	26.8	29.2	24.2	0.06
1960	7	30	26.5	31	22.4	0
1960	7	31	25.7	29.7	22.4	1.58
1960	8	1	27	33.1	22.2	2.51
1960	8	2	24.9	29.3	23.3	0.62
1960	8	3	23.9	27.9	22.4	1.84
1960	8	4	27.2	33.7	20.3	0
1960	8	5	27.1	32.5	23.5	0
1960	8	6	26.5	29.3	24.1	0.08
1960	8	7	27.2	32	24.1	0.74
1960	8	8	24.2	28.8	21.3	9.54
1960	8	9	24.2	29.4	21.8	0
1960	8	10	24.3	30.1	18.4	0
1960	8	11	24	30	21.2	0
1960	8	12	24.9	31.5	19.5	0
1960	8	13	25.3	32	18.7	0
1960	8	14	22.9	28.4	18.4	0.3
1960	8	15	21.3	25.8	18.5	0.86
1960	8	16	24.2	29.5	19.5	0
1960	8	17	23.9	29.6	20.1	0
1960	8	18	24.4	29.4	18.9	0
1960	8	19	25.6	30.6	22.3	0
1960	8	20	26.3	31	22.7	0
1960	8	21	22.6	26.5	19.8	0.06
1960	8	22	22.9	29.4	17.3	0.17
1960	8	23	23	31	14.5	0
1960	8	24	24	33.1	15.8	0
1960	8	25	23.6	32.4	14.4	0
1960	8	26	24.2	31.5	16.7	0
1960	8	27	21.4	29	18.7	1.55
1960	8	28	21.2	26.5	16.2	0
1960	8	29	22.7	29.7	15.4	0
1960	8	30	24.6	30.5	16.9	0.06
1960	8	31	25.6	31.3	19.9	0.1
1960	9	1	24	28.7	20.8	0
1960	9	2	23	26	21	1.41
1960	9	3	22.9	30.7	19.3	0
1960	9	4	22.8	30.9	15.5	0
1960	9	5	22.5	29	16	0
1960	9	6	21.8	28	17.4	0
1960	9	7	18.8	26.5	10.1	0
1960	9	8	19.1	29.4	9.8	0
1960	9	9	19	27.3	10.4	0.42
1960	9	10	20.2	25.2	15.9	1.69
1960	9	11	21.9	28.7	15.5	0.02
1960	9	12	21.1	29.5	12.1	0
1960	9	13	17.1	23	12.5	3.99
1960	9	14	16.6	24.7	8.9	0
1960	9	15	17.5	27.6	8.1	0
1960	9	16	18.5	28	10.3	0
1960	9	17	18.7	28.1	12	0
1960	9	18	19	28	10.5	0
1960	9	19	20.2	29.9	12.2	0
1960	9	20	21.1	29.5	13.4	0
1960	9	21	21.4	29.5	13.9	0
1960	9	22	22	29.1	15.9	0
1960	9	23	18.3	23.2	14.9	0.05
1960	9	24	16.5	25	9.5	0
1960	9	25	17.4	23.3	15	0.05
1960	9	26	17.1	19.8	15	0.16
1960	9	27	16.7	21.9	13	0.07
1960	9	28	11.6	16.5	9.3	0.78
1960	9	29	12.9	17.2	8.8	1.51
1960	9	30	16.1	25	12.5	0.04
1960	10	1	14.4	21	5.9	0
1960	10	2	12	21	5	0
1960	10	3	12.8	22.5	5.5	0
1960	10	4	14.9	25.6	6	0
1960	10	5	15.1	24.7	6.5	0
1960	10	6	15.2	22.8	8.4	0
1960	10	7	14	22.9	6.5	0
1960	10	8	14.1	24	6.8	0
1960	10	9	15.4	24	7.7	0
1960	10	10	17.2	24.5	10	0
1960	10	11	14.4	20.9	8.2	0
1960	10	12	16.3	23.8	10	0
1960	10	13	10.8	17.5	6.5	1.67
1960	10	14	9.6	13.5	6.4	0.14
1960	10	15	10.1	14	7.2	0.28
1960	10	16	6.5	14	-1.5	0
1960	10	17	9	21.1	-0.5	0
1960	10	18	10.6	22.5	1.6	0
1960	10	19	11.2	18.2	3	0
1960	10	20	13.4	20	10	0
1960	10	21	12.3	21.5	6.2	0
1960	10	22	13.4	22.3	6.9	0
1960	10	23	13.5	18.1	9.4	0
1960	10	24	8.9	15.2	4.5	0.87
1960	10	25	3.1	6.2	-1.3	0
1960	10	26	5.5	12.8	0.8	0.06
1960	10	27	7	15.5	-0.5	0
1960	10	28	7.2	16.8	-0.2	0
1960	10	29	8.7	18.5	1.5	0
1960	10	30	9.1	18.5	2.2	0
1960	10	31	6.4	12.8	1.5	0
1960	11	1	4.1	12.8	-3.5	0
1960	11	2	4.5	13.6	-3	0
1960	11	3	4.3	13	-1.1	0
1960	11	4	4.7	14.9	-2.4	0
1960	11	5	6.1	16.4	-1.3	0
1960	11	6	7	18.4	0.2	0
1960	11	7	6.4	9.9	1.8	0
1960	11	8	3.8	6.4	2.9	0
1960	11	9	1.6	8.3	-2.4	0
1960	11	10	2.6	12.1	-6	0
1960	11	11	4.4	12.6	-2.5	0
1960	11	12	3.9	13.2	-2	0
1960	11	13	4.2	10.6	-0.5	0
1960	11	14	2.6	12.4	-4.5	0
1960	11	15	3.5	13.4	-3.8	0
1960	11	16	2.5	11.6	-3.5	0
1960	11	17	3.2	13	-2.8	0
1960	11	18	4.4	15.7	-3.5	0
1960	11	19	3.5	14.8	-3.7	0
1960	11	20	4.7	12.3	-1.5	0
1960	11	21	7.2	12.7	2.3	0.01
1960	11	22	-2.2	2.6	-5.5	0
1960	11	23	-3.5	0	-6.3	0
1960	11	24	-3.3	0.6	-6.6	0
1960	11	25	-5.2	2.3	-10.1	0
1960	11	26	-6.8	-0.6	-13	0
1960	11	27	-8.1	-0.1	-14	0
1960	11	28	-5.5	5	-12	0
1960	11	29	-5.2	3.4	-10.6	0
1960	11	30	-5.6	4.5	-10.5	0
1960	12	1	-5.1	5.8	-13.4	0
1960	12	2	-3.6	6.5	-10.4	0
1960	12	3	-0.9	2.5	-5.5	0
1960	12	4	-3.6	2.2	-7.4	0
1960	12	5	-5	6	-12.1	0
1960	12	6	-4.1	2.8	-13	0
1960	12	7	-3.8	7.2	-11.2	0
1960	12	8	-5.3	0.8	-10.6	0
1960	12	9	-2.6	6.9	-10.6	0
1960	12	10	-1.9	8	-10	0
1960	12	11	-0.9	6.9	-6.6	0
1960	12	12	-3.6	2.6	-7.5	0
1960	12	13	-6.6	0.5	-11.5	0
1960	12	14	-7.9	-0.6	-13	0
1960	12	15	-8	1.2	-16.3	0
1960	12	16	-7.1	2.5	-15	0
1960	12	17	-10.4	-4.4	-13.6	0
1960	12	18	-9.9	-1.5	-16.7	0
1960	12	19	-11.1	1.4	-18.8	0
1960	12	20	-10.2	0.3	-17	0
1960	12	21	-9.2	0.7	-16	0
1960	12	22	-8.2	3.5	-15.9	0
1960	12	23	-5.9	2.2	-13	0
1960	12	24	-6.5	2.5	-13.5	0
1960	12	25	-8	-1.5	-13.5	0
1960	12	26	-8	0.4	-14.2	0
1960	12	27	-8.6	0.5	-15.8	0
1960	12	28	-8.3	-2.2	-15.5	0
1960	12	29	-9.3	-5.1	-13.6	0
1960	12	30	-11.8	-3.6	-18.8	0
1960	12	31	-11.5	-2.1	-18.2	0
1961	1	1	-8.8	3.2	-17.5	0
1961	1	2	-7.2	1.8	-15	0
1961	1	3	-4.7	-0.4	-10	0
1961	1	4	-9.2	-0.7	-16.2	0
1961	1	5	-8.1	-1.8	-13.5	0
1961	1	6	-9.4	-1.3	-18.5	0
1961	1	7	-8.1	4.1	-17	0
1961	1	8	-7.5	2.8	-15	0
1961	1	9	-7.4	-1.6	-12.8	0
1961	1	10	-9.9	-6.1	-13.8	0
1961	1	11	-13.2	-3.6	-20	0
1961	1	12	-10.1	1.5	-19.5	0
1961	1	13	-9.5	1	-15.5	0
1961	1	14	-8.1	1.5	-15.5	0
1961	1	15	-6.6	-1.1	-13.2	0
1961	1	16	-11.1	-0.7	-18	0
1961	1	17	-9.2	0.5	-17.2	0
1961	1	18	-8.1	2	-16.5	0
1961	1	19	-6.5	3.8	-14.5	0
1961	1	20	-6.1	4.8	-14	0
1961	1	21	-4.6	5.4	-12.8	0
1961	1	22	-6.8	4.5	-14.1	0
1961	1	23	-5.7	4.5	-14	0
1961	1	24	-2.1	2	-5.7	0
1961	1	25	-4.3	6.8	-12.9	0
1961	1	26	-2.3	7.9	-9.2	0
1961	1	27	-1.4	6.2	-7	0
1961	1	28	-2.4	3.8	-6	0
1961	1	29	-5	3.4	-13.4	0
1961	1	30	-5.7	-1.3	-8.2	0
1961	1	31	-9.9	-1.6	-16.2	0
1961	2	1	-5.5	6.3	-14.9	0
1961	2	2	-2.8	5.5	-11.4	0
1961	2	3	-3.4	10.2	-13	0
1961	2	4	-2.5	3.4	-10	0
1961	2	5	-0.1	3.7	-1.7	0
1961	2	6	0.4	5	-3.3	0
1961	2	7	-1.7	5.3	-7.6	0
1961	2	8	-1.2	7.5	-10	0
1961	2	9	-3.2	6.5	-11.5	0
1961	2	10	-4.7	1	-8	0
1961	2	11	-3.5	4.7	-10.4	0
1961	2	12	-4.4	4.6	-13.8	0
1961	2	13	-3.4	0.3	-10.1	0
1961	2	14	-5.3	4.4	-15.4	0
1961	2	15	-5.6	3.8	-13.6	0
1961	2	16	-3.8	7.2	-12.7	0
1961	2	17	-2.6	5.9	-10.8	0
1961	2	18	-2.8	8.1	-11	0
1961	2	19	1.1	11.7	-7.7	0
1961	2	20	1.5	11.3	-6.3	0
1961	2	21	-0.6	9.4	-9.5	0
1961	2	22	-0.7	10.8	-8.8	0
1961	2	23	3.6	13.4	-5.2	0
1961	2	24	2.6	11.8	-6.5	0
1961	2	25	1.8	9.6	-3.2	0
1961	2	26	0.8	11.2	-7	0
1961	2	27	2.9	11.8	-4.6	0
1961	2	28	4.4	10.3	-1	0
1961	3	1	6.6	13	3	0
1961	3	2	4.2	8.3	0.5	0
1961	3	3	2.5	9.5	-6.4	0
1961	3	4	1	9.4	-5.7	0
1961	3	5	3.3	13.9	-5.7	0
1961	3	6	3.9	7.6	-1.5	0
1961	3	7	0	8.1	-8.3	0
1961	3	8	1.9	10.2	-4.7	0
1961	3	9	0.1	8	-7.4	0
1961	3	10	4.1	11.6	-1.4	0
1961	3	11	5.9	13.3	-2.1	0
1961	3	12	5.3	10.3	3	0.14
1961	3	13	4.1	10.2	0	0
1961	3	14	4	11.9	-2.2	0
1961	3	15	5.9	13.7	-2.2	0
1961	3	16	8.3	16.7	-0.5	0
1961	3	17	11.4	15.4	5.5	0
1961	3	18	8	13	5.2	0
1961	3	19	7.5	12.6	1.7	0
1961	3	20	5.6	14.5	-4.9	0
1961	3	21	6.1	16.4	-3.5	0
1961	3	22	8.3	18.7	-4.2	0
1961	3	23	8	16.6	-4.3	0
1961	3	24	7.9	15.4	1.4	0
1961	3	25	3.7	10.8	1	1.02
1961	3	26	3.6	9.7	-1.6	0.02
1961	3	27	4.7	14.3	-3.5	0
1961	3	28	10.1	21.7	-1.5	0
1961	3	29	11.7	21.2	1.3	0
1961	3	30	11.1	23.6	-1.4	0
1961	3	31	11.6	21.7	0.4	0
1961	4	1	11.8	21.3	1.5	0
1961	4	2	10.6	20.6	-0.6	0
1961	4	3	14.2	21.4	4.2	0
1961	4	4	13.9	18.5	8.9	0
1961	4	5	9.7	13.5	4.5	0
1961	4	6	6.9	14.2	-0.9	0
1961	4	7	9.7	21.1	2.5	0
1961	4	8	9.2	15.3	1	0
1961	4	9	10.6	19.9	-2	0
1961	4	10	12.1	19.7	1.5	0
1961	4	11	13.1	22.3	4	0
1961	4	12	16.5	26.4	6.4	0
1961	4	13	14	20.6	10	0.73
1961	4	14	10.5	16.9	3.9	0
1961	4	15	9.9	18.5	-0.2	0
1961	4	16	13	22.8	4.1	0
1961	4	17	13.3	21.6	3.5	0
1961	4	18	16.1	26.4	5.2	0
1961	4	19	18.7	28.3	8.8	0
1961	4	20	17.4	24.2	13.5	0
1961	4	21	17.1	22.3	12.5	0
1961	4	22	15.1	23.2	7	0
1961	4	23	15.2	17.8	13	0.02
1961	4	24	16.5	21.6	11.5	0
1961	4	25	14.6	23.1	6.4	0
1961	4	26	17.4	28.6	4.9	0
1961	4	27	20.8	29.8	9.2	0
1961	4	28	21.8	28.5	14	0
1961	4	29	18	27.4	11	0.07
1961	4	30	15.4	24.5	4.5	0
1961	5	1	19.5	28.3	8.5	0
1961	5	2	16.7	21.9	14	0
1961	5	3	11.7	19.4	5.4	0.09
1961	5	4	12.7	22.4	1.3	0
1961	5	5	15.3	22.7	5	0
1961	5	6	20.6	28.9	10.4	0
1961	5	7	19.6	25.4	11.4	0.16
1961	5	8	21.3	31.7	8.9	0
1961	5	9	25.6	33.5	18.5	0
1961	5	10	22.1	28.3	14.3	0
1961	5	11	15.5	21	11.3	0.18
1961	5	12	19.5	30.4	6.5	0
1961	5	13	25	31.5	18.1	0
1961	5	14	22.7	27.8	19	0
1961	5	15	19.4	27.4	12.2	0.53
1961	5	16	18.7	25.8	10.4	0
1961	5	17	19.3	29.5	11.7	0.14
1961	5	18	22	27.8	16.7	0.02
1961	5	19	17.2	24.2	13.6	0.45
1961	5	20	18.9	26.1	8.7	0
1961	5	21	18.8	26	7.3	0
1961	5	22	18.6	26	11	0
1961	5	23	19.9	27.3	12.1	0
1961	5	24	23.4	32.9	12.3	0
1961	5	25	26.1	34.9	16.9	0
1961	5	26	25.2	31.6	19.5	0
1961	5	27	19.3	26.2	17.1	0.11
1961	5	28	20.6	27.5	11.4	0
1961	5	29	23.1	33.3	12.3	0
1961	5	30	25.6	35.4	15.3	0
1961	5	31	25.5	36	13.7	0
1961	6	1	26.8	34.2	16.8	0
1961	6	2	24.5	29.3	19.5	0
1961	6	3	20.8	25.8	18.3	0
1961	6	4	22.2	31.1	9.5	0
1961	6	5	25.2	34.4	14.4	0
1961	6	6	26.4	31.5	22.5	0
1961	6	7	23.3	27.1	19.3	0.14
1961	6	8	23.9	32.5	18.2	0.07
1961	6	9	27	35.2	17.2	0
1961	6	10	30.7	40.3	19.5	0
1961	6	11	30.1	35.5	25.8	0
1961	6	12	27.1	35.8	19.6	0
1961	6	13	20	27.2	17.2	0.45
1961	6	14	21.7	31.5	11.2	0
1961	6	15	21.2	26.6	18.2	0.06
1961	6	16	24.2	33.4	13.7	0
1961	6	17	24.9	30.5	17.8	0
1961	6	18	21.1	26.5	18	0.05
1961	6	19	22.3	29.4	17	0.09
1961	6	20	27.4	34.4	17.6	0
[truncated: 20,283 more rows]
