# Supplementary material for: Risk assessment of freezing injury during overwintering of wheat in the northern boundary of the Winter Wheat Region in China
Source: PeerJ. 2021 Sep 9;9:e12154. doi: 10.7717/peerj.12154 (PMC8435202; doi:10.7717/peerj.12154)
Supplement: Supplemental Information 1 — The daily meteorological data of Zunhua from 1956 to 2016, including daily maximum temperature, minimum temperature, average temperature and precipitation. This also includes the information of seven freezing disaster-causing factors and the dead tiller rate of the NWWVRT. For others, the FII values in Fig. 4 are also uploaded. [file peerj-09-12154-s001.zip › Supplemental Files/Raw data of seven disaster-causing factors.xlsx]

## Sheet: Seven disaster-causing factors
Seven freezing disaster-causing factors of wheat
Year interval	Precipitation before overwintering/mm	Extreme minimum temperature in the overwintering period/℃	Maximum-cooling range in the overwintering period/℃	Maximum daily temperature difference in the overwintering period/℃	Negative accumulated temperature in the overwintering period/(d*℃)	Average temperature in the overwintering period/℃	Total precipitation in the overwintering period/mm
1956-1957	2.06	-20.3	11.2	22	-852.3	-6.88943	0.02
1957-1958	0.92	-21.7	10.7	24.7	-503.2	-3.2776	0.36
1958-1959	0	-21.4	9	23.7	-348.5	-4.05366	0
1959-1960	0.01	-21.9	7.4	20.9	-418.1	-5.41842	0.02
1960-1961	0	-20	10.7	23.2	-527.8	-5.7044	0.01
1961-1962	0.83	-18.6	9.4	21	-458.8	-4.86129	0
1962-1963	0.09	-21.1	8.7	25.6	-509.4	-4.51927	0
1963-1964	0.63	-20.4	12.5	23.1	-550.3	-5.57347	0
1964-1965	0	-19.4	5.8	23	-430.4	-4.222	0
1965-1966	0.92	-21.3	10.9	20.3	-538.2	-4.56204	0
1966-1967	2.69	-20.2	10.4	21.4	-577.9	-5.02703	0.16
1967-1968	2.04	-20.8	9.1	24.5	-683.5	-6.98763	0
1968-1969	0.68	-25.7	12.6	20.6	-727.4	-7.67021	0
1969-1970	0.54	-22.3	8.7	23.4	-640.5	-4.82077	0
1970-1971	0	-17.8	8.8	24	-601.5	-4.97563	0
1971-1972	0.26	-21.3	9.5	19.4	-585.1	-5.94694	0
1972-1973	0.11	-19.8	10	20	-449.7	-4.28911	0.06
1973-1974	1.04	-17.5	8.2	20.8	-468.1	-4.21262	0.03
1974-1975	0.05	-15.8	6.6	21.1	-438.6	-4.81444	0.18
1975-1976	0.02	-21.5	5.2	23	-418.8	-4.92048	0
1976-1977	1.01	-20.5	9.3	22	-606.8	-6.24086	0
1977-1978	1.51	-17.8	6.1	18.3	-360.9	-4.43506	0
1978-1979	0.54	-20.3	7.8	22.6	-409.8	-4.63882	0
1979-1980	1.55	-20.6	10.5	20.5	-420.8	-6.67619	0.63
1980-1981	0.03	-18.3	9.3	21.5	-555.6	-5.85806	0.79
1981-1982	0.85	-24.1	7.6	21.2	-601.7	-6.81705	2.9
1982-1983	0.14	-21.3	14.7	20.6	-478	-4.76768	0.46
1983-1984	0.58	-20	7.9	19.9	-543.2	-5.69263	0.17
1984-1985	0.99	-18.9	7.5	17.7	-557.2	-5.493	3.08
1985-1986	0.96	-18.2	8.3	23.4	-532.5	-5.46875	0.62
1986-1987	0.6	-25.7	9.2	18.1	-440.1	-5.48718	2.05
1987-1988	0.73	-17.9	8.8	19.6	-499.5	-4.69429	2.34
1988-1989	0	-15.5	8.3	18.2	-306.3	-3.27889	0.64
1989-1990	0	-21.8	7.2	19	-410	-4.53256	2.06
1990-1991	0.6	-16.4	8.4	19.2	-350.8	-3.79222	0.17
1991-1992	0.35	-14.2	7.1	19.3	-356.3	-3.83478	0.77
1992-1993	1.22	-16.5	6.8	17.9	-314.4	-3.66585	0.44
1993-1994	2.06	-17	9.7	19.7	-360.9	-2.84103	1.02
1994-1995	0.8	-14.6	6.4	21.6	-276.2	-4.05373	0.1
1995-1996	0	-14.3	11.6	22.4	-357.2	-3.97816	0.27
1996-1997	0.58	-20.5	9.4	18.3	-380.7	-4.43765	0.94
1997-1998	0.48	-17.8	7.7	17.9	-321.5	-4.256	1.29
1998-1999	0.04	-13.3	6.9	19	-160	-2.49153	0
1999-2000	1.17	-20.9	10.4	17.5	-472.9	-5.89	1.58
2000-2001	0.18	-20.8	8.3	16.7	-378.3	-5.19167	1.68
2001-2002	1.47	-12.7	6.9	20	-221.7	-2.56456	0.15
2002-2003	0.02	-17.7	8	20.1	-337.2	-4.18987	0.81
2003-2004	0.88	-16	7.3	18.9	-259.1	-2.13118	0.86
2004-2005	0.1	-13.8	6	18.2	-365	-4.09302	1.28
2005-2006	0	-16.3	7.2	19.7	-331.5	-3.43913	1.1
2006-2007	0.49	-12.7	10.8	19.8	-225.5	-1.25446	2.16
2007-2008	0.06	-13.6	4.5	17.8	-263.1	-3.08659	1.06
2008-2009	0.02	-17.5	12.8	17.3	-286.1	-3.05732	2.52
2009-2010	0.02	-20	10.4	19.3	-407.2	-4.28409	1.23
2010-2011	0	-15	8.2	19.3	-343.4	-4.88143	0.36
2011-2012	2.49	-15	6.6	18.1	-349.9	-3.12885	0.92
2012-2013	9.33	-16.2	8.4	15.9	-419.4	-4.75747	1.45
2013-2014	0	-12.3	8.7	16.2	-201.7	-2.475	0.25
2014-2015	0.07	-11.3	8.6	19.4	-182	-1.83214	2.08
2015-2016	1.65	-21.5	10.4	18.2	-280.5	-3.27792	1.06

## Sheet: The range-standardized values
The range-standardized values of seven freezing disaster-causing factors
Year interval	Precipitation before overwintering/mm	Extreme minimum temperature in the overwintering period/℃	Maximum-cooling range in the overwintering period/℃	Maximum daily temperature difference in the overwintering period/℃	Negative accumulated temperature in the overwintering period/(d*℃)	Average temperature in the overwintering period/℃	Total precipitation in the overwintering period/mm
1956-1957	0.779207	0.625	0.656863	0.628866	1	0.878302	0.993506
1957-1958	0.901393	0.722222	0.607843	0.907216	0.495739	0.31534	0.883117
1958-1959	1	0.701389	0.441176	0.804124	0.272281	0.436301	1
1959-1960	0.998928	0.736111	0.284314	0.515464	0.372815	0.649022	0.993506
1960-1961	1	0.604167	0.607843	0.752577	0.531273	0.693595	0.996753
1961-1962	0.91104	0.506944	0.480392	0.525773	0.431605	0.562184	1
1962-1963	0.990354	0.680556	0.411765	1	0.504694	0.508874	1
1963-1964	0.932476	0.631944	0.784314	0.742268	0.563773	0.673188	1
1964-1965	1	0.5625	0.127451	0.731959	0.390582	0.46254	1
1965-1966	0.901393	0.694444	0.627451	0.453608	0.546295	0.51554	1
1966-1967	0.711683	0.618056	0.578431	0.56701	0.60364	0.588017	0.948052
1967-1968	0.78135	0.659722	0.45098	0.886598	0.756175	0.893608	1
1968-1969	0.927117	1	0.794118	0.484536	0.819587	1	1
1969-1970	0.942122	0.763889	0.411765	0.773196	0.694063	0.555868	1
1970-1971	1	0.451389	0.421569	0.835052	0.637729	0.580006	1
1971-1972	0.972133	0.694444	0.490196	0.360825	0.61404	0.7314	1
1972-1973	0.98821	0.590278	0.539216	0.42268	0.41846	0.473	0.980519
1973-1974	0.888532	0.430556	0.362745	0.505155	0.445038	0.461078	0.99026
1974-1975	0.994641	0.3125	0.205882	0.536082	0.402427	0.554882	0.941558
1975-1976	0.997856	0.708333	0.0686275	0.731959	0.373826	0.57141	1
1976-1977	0.891747	0.638889	0.470588	0.628866	0.645385	0.777212	1
1977-1978	0.838156	0.451389	0.156863	0.247423	0.290192	0.49575	1
1978-1979	0.942122	0.625	0.323529	0.690722	0.360826	0.527509	1
1979-1980	0.833869	0.645833	0.588235	0.474227	0.376715	0.845065	0.795455
1980-1981	0.996785	0.486111	0.470588	0.57732	0.571429	0.717547	0.743506
1981-1982	0.908896	0.888889	0.303922	0.546392	0.638018	0.86702	0.0584416
1982-1983	0.984995	0.694444	1	0.484536	0.459338	0.547593	0.850649
1983-1984	0.937835	0.604167	0.333333	0.412371	0.553517	0.691762	0.944805
1984-1985	0.893891	0.527778	0.294118	0.185567	0.57374	0.660646	0.01
1985-1986	0.897106	0.479167	0.372549	0.773196	0.538062	0.656866	0.798701
1986-1987	0.935691	1	0.460784	0.226804	0.404593	0.659739	0.334416
1987-1988	0.921758	0.458333	0.421569	0.381443	0.490394	0.536153	0.24026
1988-1989	1	0.291667	0.372549	0.237113	0.211325	0.315541	0.792208
1989-1990	1	0.729167	0.264706	0.319588	0.361115	0.510946	0.331169
1990-1991	0.935691	0.354167	0.382353	0.340206	0.275603	0.395552	0.944805
1991-1992	0.962487	0.201389	0.254902	0.350515	0.283548	0.402186	0.75
1992-1993	0.869239	0.361111	0.22549	0.206186	0.223025	0.375856	0.857143
1993-1994	0.779207	0.395833	0.509804	0.391753	0.290192	0.247293	0.668831
1994-1995	0.914255	0.229167	0.186275	0.587629	0.167846	0.436313	0.967532
1995-1996	1	0.208333	0.696078	0.670103	0.284848	0.424534	0.912338
1996-1997	0.937835	0.638889	0.480392	0.247423	0.318792	0.496152	0.694805
1997-1998	0.948553	0.451389	0.313725	0.206186	0.23328	0.467839	0.581169
1998-1999	0.995713	0.138889	0.235294	0.319588	0.01	0.192817	1
1999-2000	0.874598	0.666667	0.578431	0.164948	0.451972	0.722525	0.487013
2000-2001	0.980707	0.659722	0.372549	0.0824742	0.315326	0.613678	0.454545
2001-2002	0.842444	0.0972222	0.235294	0.42268	0.0891232	0.204201	0.951299
2002-2003	0.997856	0.444444	0.343137	0.43299	0.255958	0.457533	0.737013
2003-2004	0.905681	0.326389	0.27451	0.309278	0.143146	0.136652	0.720779
2004-2005	0.989282	0.173611	0.147059	0.237113	0.296114	0.442437	0.584416
2005-2006	1	0.347222	0.264706	0.391753	0.247725	0.340517	0.642857
2006-2007	0.947481	0.0972222	0.617647	0.402062	0.0946122	0.01	0.298701
2007-2008	0.993569	0.159722	0.01	0.195876	0.148924	0.285567	0.655844
2008-2009	0.997856	0.430556	0.813725	0.14433	0.182146	0.281005	0.181818
2009-2010	0.997856	0.604167	0.578431	0.350515	0.357071	0.472218	0.600649
2010-2011	1	0.256944	0.362745	0.350515	0.264914	0.565323	0.883117
2011-2012	0.733119	0.256944	0.205882	0.226804	0.274303	0.292154	0.701299
2012-2013	0.01	0.340278	0.382353	0.01	0.374693	0.546002	0.529221
2013-2014	1	0.0694444	0.411765	0.0309278	0.060234	0.190242	0.918831
2014-2015	0.992497	0.01	0.401961	0.360825	0.0317781	0.090042	0.324675
2015-2016	0.823151	0.708333	0.578431	0.237113	0.174057	0.31539	0.655844
