# Supplementary material for: Risk assessment of freezing injury during overwintering of wheat in the northern boundary of the Winter Wheat Region in China
Source: PeerJ. 2021 Sep 9;9:e12154. doi: 10.7717/peerj.12154 (PMC8435202; doi:10.7717/peerj.12154)
Supplement: Supplemental Information 1 — The daily meteorological data of Zunhua from 1956 to 2016, including daily maximum temperature, minimum temperature, average temperature and precipitation. This also includes the information of seven freezing disaster-causing factors and the dead tiller rate of the NWWVRT. For others, the FII values in Fig. 4 are also uploaded. [file peerj-09-12154-s001.zip › Supplemental Files/Raw data of varieties and dead tiller rate.xlsx]

## Sheet: Varieties and dead tiller rate
Dead tiller rate of the NWWVRT Varieties
Variety name	Year interval	Dead tiller rate of varieties (%)
Xingtai 04-1135	2007-2008	1.7
Liangxing 66	2007-2008	2.05
Shi 03Y119	2007-2008	2.15
He'nong 6049	2007-2008	2.4
Heng 05-6607	2007-2008	2.45
947-2	2007-2008	3.95
Zemai 2	2007-2008	4.05
Shi 02-6207	2007-2008	4.5
Heng 5386	2007-2008	4.65
Ji 5265	2007-2008	4.8
Linmai 4	2007-2008	4.85
980402	2007-2008	4.85
Shi B05-6678	2007-2008	5.4
Yan 672	2007-2008	5.45
Tainong 2413	2007-2008	6
Shandong 2149	2007-2008	7.2
Shi 4185	2007-2008	8.9
Han 01-6228	2007-2008	10.55
Liangxing 162	2007-2008	11.3
Tainong 173	2007-2008	13
Jinhe 9123	2007-2008	15.25
Linmai 16	2008-2009	0.2
Han 6172	2008-2009	0.3
Shi B05-7388	2008-2009	0.4
Zhongmai 155	2008-2009	0.5
Tanmai 98	2008-2009	0.5
Liangxing 619	2008-2009	0.6
Shunmai 1718	2008-2009	0.7
Heng 05 guan 33	2008-2009	1.2
Jinan 35037	2008-2009	1.2
Shannong 05-066	2008-2009	1.5
Shi 4185	2008-2009	1.6
Jimai 585	2008-2009	1.8
Shi B05-6678	2008-2009	1.9
Heng 05-6607	2008-2009	2
Shixin 811	2008-2009	2.2
Jingdong 17	2008-2009	2.7
Xingtai 456	2008-2009	2.8
Shannong 2149	2008-2009	2.8
Wennong 14	2008-2009	4.7
Luyuan 502	2008-2009	5.5
Zemai 2	2008-2009	6.1
Han 02-4080	2008-2009	7.3
Shi 06-6136	2009-2010	21.9
Zhongmai 155	2009-2010	23
Shi B05-7388	2009-2010	24.6
Jimai 585	2009-2010	24.8
Shannong 055843	2009-2010	25
Liangxing 66	2009-2010	28.6
Tai 95-1	2009-2010	29.3
Jimai 22	2009-2010	29.6
Shannong 0538	2009-2010	29.7
Shunmai 1718	2009-2010	31
Shannong 05-066	2009-2010	33.4
Jimai 6097	2009-2010	34
Liangxing 619	2009-2010	34.3
YB66180	2009-2010	37.3
Yaomai 16	2009-2010	39.9
Shannong 05-066	2009-2010	41.1
Subeimai 1	2009-2010	41.2
Wennong 14	2009-2010	44.2
Zao 9919	2009-2010	46.2
Kenong 1006	2009-2010	49.7
Shi 4185	2009-2010	53.6333
Luyuan 502	2009-2010	56.4
Jimai 0536	2009-2010	58.1
Han 6172	2009-2010	59.4
Henong 5290	2009-2010	62.3
Xingtai 456	2009-2010	63.5
Su 553	2009-2010	64.7
Xingmai 9	2009-2010	68.3
Jimai 679	2009-2010	75.3
Heng 4422	2009-2010	76.2
Shannong 9540-55	2009-2010	82.2
Tainong 8681	2010-2011	4.7
Jimai 6097	2010-2011	6.8
Liangxing 99	2010-2011	9.2
05CA349	2010-2011	9.4
Shi 4185	2010-2011	11.25
Shi 06-6136	2010-2011	11.8
Zao 9919	2010-2011	13.1
Heng 07-5114	2010-2011	19.9
Wenhang 6	2010-2011	20.8
Shi H083-366	2010-2011	21
Shannong 055843	2010-2011	21.3
Heng 4422	2010-2011	21.7
Han 05-5093	2010-2011	22.6
Fengdefengmai 1	2010-2011	24.5
Kenong 1006	2010-2011	24.6
YB66180	2010-2011	24.7
Shannong 055849	2010-2011	25.1
Heng 5364	2010-2011	25.8
Jimai 112	2010-2011	26.5
Xingmai 11	2011-2012	4.9
Tainong 2987	2011-2012	5.1
Yan 09135	2011-2012	7.6
Han 05-5092	2011-2012	8.2
Shi B07-4056	2011-2012	10.4
D08-6	2011-2012	11.3
Hemai 0302	2011-2012	11.4
Zhongren 2	2011-2012	12.4
Xinmai 296	2011-2012	13.2
Taishan 4241	2011-2012	14.4
Yan 99102	2011-2012	18
Liangxing 99	2011-2012	19.4
Shannong 4697	2011-2012	21.6
Heng 09 guan 76	2011-2012	24.2
Shannong 6045	2011-2012	27.9
Heng 4568	2011-2012	28.1
Henong 9311	2011-2012	29.3
Lunxuan 103	2011-2012	32.3
Xumai 9169	2011-2012	35.2
AZH01	2012-2013	0.9
AZH03	2012-2013	1.1
AZH09	2012-2013	1.7
AZH05	2012-2013	1.9
BZH13	2012-2013	1.9
BZH21	2012-2013	2
BZH18	2012-2013	2.4
AZH06	2012-2013	2.7
BZH12	2012-2013	2.8
AZH07	2012-2013	3.4
AZH04	2012-2013	3.5
BZH20	2012-2013	3.6
BZH17	2012-2013	3.9
石4185	2012-2013	4.3
AZH10	2012-2013	4.6
BZH14	2012-2013	4.9
BZH16	2012-2013	6.1
BZH19	2012-2013	7.1
AZH08	2012-2013	8.5
AZH02	2012-2013	9.1
AZH11	2012-2013	9.3
BZH15	2012-2013	14.5
山农0911	2013-2014	0
SH4300	2013-2014	0.1
LS4223	2013-2014	0.1
Qimai 2	2013-2014	0.2
Shi 11-5139	2013-2014	0.3
Jimai 06037	2013-2014	0.4
Jimai 325	2013-2014	0.5
Jinfeng 7183	2013-2014	0.6
Han 09-41344	2013-2014	0.7
Xingmai 13	2013-2014	0.8
YX11-57	2013-2014	0.8
Junda 129	2013-2014	0.9
Hansheng 932	2013-2014	1
Jimai 729	2013-2014	1
Kenong 2009	2013-2014	1.1
Hannong 2312	2013-2014	1.2
Liangxing 99	2013-2014	1.2
Tainong 9826	2013-2014	1.3
Damin298	2013-2014	1.4
Yu'an X208	2013-2014	1.5
LS6109	2013-2014	1.6
Han 105284	2013-2014	1.8
Heng 10-5218	2013-2014	1.9
Heng 10S29-2	2013-2014	2.8
Shi 1109-4366	2013-2014	2.8
Jinhe 8431	2013-2014	3.4
Huayu 116	2013-2014	4.9
BZH36	2014-2015	0.2
BZH31	2014-2015	0.3
AZH16	2014-2015	0.4
BZH25	2014-2015	0.4
BZH33	2014-2015	0.4
BZH35	2014-2015	0.4
AZH12	2014-2015	0.5
AZH15	2014-2015	0.5
AZH19	2014-2015	0.5
BZH28	2014-2015	0.6
AZH23	2014-2015	0.7
BZH24	2014-2015	0.8
BZH26	2014-2015	0.8
BZH29	2014-2015	0.8
BZH30	2014-2015	0.8
AZH14	2014-2015	1
BZH34	2014-2015	1.2
AZH20	2014-2015	1.5
BZH32	2014-2015	1.6
BZH27	2014-2015	1.7
AZH11	2014-2015	1.8
AZH17	2014-2015	1.9
AZH22	2014-2015	2.7
AZH18	2014-2015	2.9
Shengmai 102	2015-2016	0.2
Wennong 28	2015-2016	0.4
Shannong 24	2015-2016	0.6
YX14-2	2015-2016	0.6
Shengtianmai 69	2015-2016	0.7
XR-4429	2015-2016	0.9
Zhongxinmai 99	2015-2016	1.1
Zimai 603	2015-2016	1.4
SH5195	2015-2016	1.5
Jimai 32	2015-2016	1.5
Jimai 39	2015-2016	1.8
Zimai 28	2015-2016	1.8
Zhongmai 23	2015-2016	1.8
Zhongxinmai 98	2015-2016	2
Yutianmai 119	2015-2016	2.2
Shi 11-4195	2015-2016	2.7
Liangxing 518	2015-2016	3
Hemai 0839	2015-2016	4
Jingyang 670	2015-2016	4.6
Denghai 51306	2015-2016	4.9
Han 115276	2015-2016	6.4
Nongsheng 1	2015-2016	6.4
Shi 10-4393	2015-2016	10.2
Jimai 181	2015-2016	10.4
Shenxi 13-2	2015-2016	20.3
Taikemai 33	2015-2016	20.6
Huiyan 66	2015-2016	25.1
