# Supplementary material for: Risk assessment of freezing injury during overwintering of wheat in the northern boundary of the Winter Wheat Region in China
Source: PeerJ. 2021 Sep 9;9:e12154. doi: 10.7717/peerj.12154 (PMC8435202; doi:10.7717/peerj.12154)
Supplement: Supplemental Information 2 [file peerj-09-12154-s002.xlsx]

## Sheet: Table S1
Table S1 The positive and negative judgment of the freezing disaster-causing factors and the choice of the range standardization formula
Freezing disaster-causing factors	The positive and negative of indicators	Range normalization formula
Precipitation before overwintering	-	-2
Extreme minimum temperature in overwintering period	-	-2
Maximum cooling range in overwintering period	+	-1
Maximum daily temperature difference in overwintering period	+	-1
Negative accumulated temperature in overwintering period	-	-2
Average temperature in overwintering period	-	-2
Total precipitation in overwintering period	-	-2
